# Supplementary material for: Minimizing features while maintaining performance in data classification problems
Source: PeerJ Comput Sci. 2022 Sep 14;8:e1081. doi: 10.7717/peerj-cs.1081 (PMC9575878; doi:10.7717/peerj-cs.1081)
Supplement: Supplemental Information 1 — main.py runs the simulation study and application data where Grid_Score_Calc.py contains the introduced algorithm for the extended version of the PCLFS method. The SPECT.csv file is a publicly available Single-photon emission computed tomography (SPECT) heart data set, which describes diagnosing cardiac abnormalities using SPECT. Response of the data set consists of two categories: normal (0) and abnormal (1), by considering the diagnosis of images. This data consists of binary class imbalanced data with a higher number of numerical features and a lower number of instances. [file peerj-cs-08-1081-s001.zip]

Archive with 18 entries (17 files):
- Code_submission-peerj/
- Code_submission-peerj/Application.py
- Code_submission-peerj/Constants.py
- Code_submission-peerj/DataCleaning.py
- Code_submission-peerj/DataPreProcessing.py
- Code_submission-peerj/DataService.py
- Code_submission-peerj/DefineClassifiers.py
- Code_submission-peerj/Grid_Score_Calc.py
- Code_submission-peerj/main.py
- Code_submission-peerj/PCLFSMethod.py
- Code_submission-peerj/PCLFS_Library.py
- Code_submission-peerj/processed_test_SPECTF.csv
- Code_submission-peerj/requirement.txt
- Code_submission-peerj/SimulationStudy.py
- Code_submission-peerj/smote_split_processed_SPECTF.csv
- Code_submission-peerj/SPECTF.csv
- Code_submission-peerj/split_processed_SPECTF.csv
- Code_submission-peerj/SyntheticDataGeneration.py
