# Supplementary material for: Minimizing features while maintaining performance in data classification problems
Source: PeerJ Comput Sci. 2022 Sep 14;8:e1081. doi: 10.7717/peerj-cs.1081 (PMC9575878; doi:10.7717/peerj-cs.1081)
Supplement: Supplemental Information 1 — main.py runs the simulation study and application data where Grid_Score_Calc.py contains the introduced algorithm for the extended version of the PCLFS method. The SPECT.csv file is a publicly available Single-photon emission computed tomography (SPECT) heart data set, which describes diagnosing cardiac abnormalities using SPECT. Response of the data set consists of two categories: normal (0) and abnormal (1), by considering the diagnosis of images. This data consists of binary class imbalanced data with a higher number of numerical features and a lower number of instances. [file peerj-cs-08-1081-s001.zip › Code_submission-peerj/Application.py]

import Constants as const
import pandas as pd
from datetime import datetime
import PCLFSMethod as pclfs
import DataPreProcessing
import DataCleaning


class Application:

    def main(self, analysis, source, csv_name, id_col, target_col, status, methods, smote, no_pc, weights,
             n_features_to_select=None, no_of_sub_sets=None, plot_true=False, trial=1, n_informative=0, step=1):
        smote_status = smote

        random_state = 111

        pclfs_obj = pclfs.PCLFSMethod()
        prep = DataPreProcessing.DataPreProcessing()
        cleaning = DataCleaning.DataCleaning()

        if status.lower() == 'new':

            # Step1: read original data
            org_data = pd.read_csv(const.Constants.READ_PATH + source + '/' + csv_name + '.csv', encoding='latin-1') # , dtype=str

            # Step2: clean data
            cleaned_data = cleaning.data_cleaning(org_data, source, target_col)
            cleaned_data['data'].to_csv(const.Constants.SAVE_PATH + source + '\\cleaned90_' + csv_name, index=False, header=True)

            # Step3 & Step4: data splitting & pre-proccesing
            result = prep.split_and_scale_data(cleaned_data['data'], id_col, target_col, False, random_state=None)

            split_pt_data = pd.DataFrame(result['split_data'])
            split_pt_data.to_csv(const.Constants.SAVE_PATH + source + '\\split_processed_' + csv_name+ '.csv', index=False, header=True)
            split_ps_data = pd.DataFrame(result['smote_split'])
            split_ps_data.to_csv(const.Constants.SAVE_PATH + source + '\\smote_split_processed_' + csv_name+ '.csv', index=False,
                                 header=True)
            split_ptest_data = pd.DataFrame(result['test_data'])
            split_ptest_data.to_csv(const.Constants.SAVE_PATH + source + '\\processed_test_' + csv_name + '.csv', index=False,
                                    header=True)

        if status.lower() == 'old':
            if no_of_sub_sets is None:
                split_pt_data = pd.read_csv(const.Constants.READ_PATH + source + '/split_processed_' + csv_name + '.csv', encoding='latin-1')
                split_ps_data = pd.read_csv(const.Constants.READ_PATH + source + '/smote_split_processed_' + csv_name + '.csv', encoding='latin-1')
                split_ptest_data = pd.read_csv(const.Constants.READ_PATH + source + '/processed_test_' + csv_name + '.csv', encoding='latin-1')

                cols = [i for i in split_pt_data.columns if i not in [target_col]]
                print(split_pt_data)

                n_features_to_select = None
                feature_list = [i for i in split_pt_data.columns if i not in [id_col] + [target_col]]
                n_features = len(feature_list)

                if analysis == 'pclfs-ext':
                    types = ['basic', 'rfe', 'pclfs']
                    header = True
                    for smote in smote_status:
                        for method in methods:
                            for type in types:
                                method_fs = method + '_' + type
                                if smote:
                                    result, grid_score, _ = pclfs_obj.new_feature_selection(method_fs,
                                                                                            split_ps_data[cols],
                                                                                            split_ptest_data[cols],
                                                                                            split_ps_data[target_col],
                                                                                            split_ptest_data[target_col],
                                                                                            id_col, target_col,
                                                                                            random_state,
                                                                                            plot_true, smote,
                                                                                            n_features_to_select, source,
                                                                                            no_pc, step=1)
                                else:
                                    result, grid_score, _ = pclfs_obj.new_feature_selection(method_fs,
                                                                                            split_pt_data[cols],
                                                                                            split_ptest_data[cols],
                                                                                            split_pt_data[target_col],
                                                                                            split_ptest_data[target_col],
                                                                                            id_col, target_col,
                                                                                            random_state,
                                                                                            plot_true, smote,
                                                                                            n_features_to_select, source,
                                                                                            no_pc, step=1)

                                result.to_csv(const.Constants.SAVE_PATH + source + '\\accuracy_measures_Application' +
                                          ".csv", index=False, mode='a', header=header)
                                header = False
