# Supplementary material for: Minimizing features while maintaining performance in data classification problems
Source: PeerJ Comput Sci. 2022 Sep 14;8:e1081. doi: 10.7717/peerj-cs.1081 (PMC9575878; doi:10.7717/peerj-cs.1081)
Supplement: Supplemental Information 1 — main.py runs the simulation study and application data where Grid_Score_Calc.py contains the introduced algorithm for the extended version of the PCLFS method. The SPECT.csv file is a publicly available Single-photon emission computed tomography (SPECT) heart data set, which describes diagnosing cardiac abnormalities using SPECT. Response of the data set consists of two categories: normal (0) and abnormal (1), by considering the diagnosis of images. This data consists of binary class imbalanced data with a higher number of numerical features and a lower number of instances. [file peerj-cs-08-1081-s001.zip › Code_submission-peerj/main.py]

import SimulationStudy
import Application

if __name__ == '__main__':

    """ This module contains results for two parts using the simulation data and application data."""
    # TODO: Uncomment below sections to achieve objectives.

    simul = SimulationStudy.SimulationStudy()
    app = Application.Application()

    if __name__ == '__main__':

        methods = ['logit', 'lgbm_c', 'decision_tree', 'rfc', 'svm_lin']
        source = 'peerj_submission'

        smote_status = [True, False]

        # source is the folder name in the local desktop

        """ To run simulation study"""

        n_trials = 1
        weights = [[0.5, 0.5], [0.7, 0.3], [0.9, 0.1]]
        sample_sizes = [1000]

        for weight in weights:
            simul.main(analysis='pclfs-ext', source='peerj_submission', id_col='ID_col', target_col='Churn', status='new',
                       methods=methods, smote_status=smote_status, n_features=30, n_redundant=0, n_repeated=0,
                       n_classes=2, n_clusters_per_class=1, n_samples=sample_sizes, weight=weight, n_trials=n_trials,
                       plot_true=False, csv=False, no_pc=2, step=1)

        """ To run the application"""

        # app.main(analysis='pclfs-ext', source='peerj_submission', csv_name="SPECTF", id_col='id',
        #          target_col='OVERALL_DIAGNOSIS', status='old', methods=methods, smote=smote_status, no_pc=2, weights=[],
        #          n_features_to_select=None, no_of_sub_sets=None, plot_true=True, trial=1, n_informative=0, step=1)
