# Supplementary material for: Minimizing features while maintaining performance in data classification problems
Source: PeerJ Comput Sci. 2022 Sep 14;8:e1081. doi: 10.7717/peerj-cs.1081 (PMC9575878; doi:10.7717/peerj-cs.1081)
Supplement: Supplemental Information 1 — main.py runs the simulation study and application data where Grid_Score_Calc.py contains the introduced algorithm for the extended version of the PCLFS method. The SPECT.csv file is a publicly available Single-photon emission computed tomography (SPECT) heart data set, which describes diagnosing cardiac abnormalities using SPECT. Response of the data set consists of two categories: normal (0) and abnormal (1), by considering the diagnosis of images. This data consists of binary class imbalanced data with a higher number of numerical features and a lower number of instances. [file peerj-cs-08-1081-s001.zip › Code_submission-peerj/processed_test_SPECTF.csv]

F1R	F1S	F2R	F2S	F3R	F3S	F4R	F4S	F5R	F5S	F6R	F6S	F7R	F7S	F8R	F8S	F9R	F9S	F10R	F10S	F11R	F11S	F12R	F12S	F13R	F13S	F14R	F14S	F15R	F15S	F16R	F16S	F17R	F17S	F18R	F18S	F19R	F19S	F20R	F20S	F21R	F21S	F22R	F22S	OVERALL_DIAGNOSIS
65	67	69	76	62	68	65	66	65	64	74	73	60	75	66	63	64	62	73	65	77	74	69	69	66	59	68	59	69	69	76	79	65	63	60	60	69	64	69	74	69	70	62	57	1
62	56	66	57	74	75	68	59	65	59	74	66	71	65	67	69	66	66	71	72	80	74	71	63	62	72	62	66	66	61	73	68	59	59	63	62	73	73	76	67	77	71	62	58	0
59	65	53	60	72	74	67	69	64	67	64	65	71	70	68	71	72	70	70	70	75	78	72	71	71	71	67	64	67	71	71	74	62	66	72	73	57	57	64	71	70	69	53	49	1
63	70	64	72	56	64	58	69	68	70	68	78	75	64	67	67	68	72	67	67	78	75	68	66	65	62	68	67	64	68	74	75	58	58	66	69	59	58	53	64	59	54	43	49	0
67	70	63	48	63	60	76	75	65	52	63	48	64	52	57	62	64	76	65	65	74	62	69	64	54	62	63	78	70	59	63	49	59	53	68	65	76	62	72	61	68	61	54	53	0
64	51	64	54	70	71	70	72	64	52	72	59	70	67	70	68	76	70	60	49	71	64	73	64	76	71	73	64	68	63	71	62	56	56	71	70	57	53	72	70	67	66	56	52	0
77	79	79	77	74	76	76	81	65	68	66	66	74	73	72	68	67	73	63	62	72	67	76	69	68	64	64	61	69	68	73	75	70	66	64	70	70	70	73	76	79	73	65	63	1
73	74	65	66	69	69	67	81	65	62	69	65	67	68	70	67	72	68	66	66	78	61	67	70	67	63	68	66	70	70	69	70	66	66	66	69	72	70	74	76	75	72	67	63	1
56	68	58	67	52	61	63	76	44	61	54	68	54	70	49	70	46	69	41	59	53	70	53	67	48	57	52	68	58	68	66	75	55	60	57	68	58	71	63	71	52	64	52	54	0
57	43	62	50	43	57	61	44	44	24	53	36	60	69	58	61	30	32	61	63	75	72	62	71	42	44	67	74	29	19	76	77	65	66	41	41	57	46	27	12	41	52	42	49	0
68	64	63	61	80	72	70	69	73	69	80	78	79	76	70	69	67	65	76	73	80	79	74	80	68	63	73	62	67	63	72	75	55	61	58	60	64	61	70	64	71	63	54	50	0
71	75	78	78	68	67	75	72	67	68	72	75	74	74	67	66	66	67	66	66	78	80	73	75	67	72	67	67	67	65	77	78	61	64	63	66	51	57	77	67	78	76	60	59	1
68	64	74	80	76	72	78	75	67	64	75	80	78	77	66	64	67	67	70	60	78	82	70	68	63	60	64	60	54	56	70	73	59	65	55	58	50	51	73	70	69	65	42	41	1
68	70	69	74	65	70	72	73	71	68	73	70	68	74	63	65	65	63	70	67	74	70	69	72	62	63	63	61	66	66	74	80	70	72	69	67	60	57	69	62	66	75	50	50	1
66	54	69	66	69	69	75	72	63	62	68	66	68	70	71	68	70	69	66	68	73	72	65	73	67	63	60	57	70	68	75	75	65	67	69	65	65	64	67	69	71	68	59	59	1
70	64	52	58	75	89	70	72	26	30	46	55	54	59	40	40	39	37	35	17	59	52	66	72	23	46	8	31	17	20	49	72	61	70	31	13	40	23	31	30	57	67	41	57	0
65	70	68	71	63	59	75	75	65	63	75	78	72	74	58	59	68	71	75	68	83	81	80	82	71	57	68	67	62	69	72	75	60	61	68	69	73	73	71	77	74	64	61	50	0
66	70	78	75	69	64	70	66	66	69	75	76	66	65	54	52	61	57	68	65	79	69	67	63	51	50	54	43	41	49	71	74	67	67	54	52	76	72	65	69	69	64	58	56	0
75	67	73	75	60	58	69	71	65	61	74	78	67	64	59	57	68	68	60	61	74	72	64	66	51	51	58	53	69	63	74	76	57	60	59	64	55	60	61	59	45	56	43	50	0
59	57	67	71	66	68	68	70	56	62	77	61	67	71	75	71	67	64	62	54	64	75	71	72	76	79	75	70	71	77	71	69	56	54	62	64	56	53	71	68	64	63	56	56	1
72	64	69	75	67	59	79	68	68	56	72	76	64	61	59	59	69	69	70	61	73	74	69	73	62	46	67	65	52	36	76	73	58	55	59	57	72	63	65	48	56	42	35	31	0
72	73	62	66	66	64	70	75	62	67	72	74	70	70	69	62	69	69	73	70	67	64	63	53	47	35	70	71	66	67	70	73	57	57	68	68	61	60	70	61	66	53	50	46	0
62	66	66	68	73	76	68	71	62	62	63	68	74	75	63	68	71	68	58	58	65	66	65	76	64	70	63	60	70	72	71	77	67	69	72	71	63	63	70	72	75	79	62	59	1
68	63	62	58	60	57	69	78	59	53	61	58	48	50	52	50	72	70	59	59	71	77	50	49	53	44	76	74	64	66	68	63	52	52	66	67	74	70	77	74	66	60	59	56	0
73	70	69	75	62	62	67	70	70	76	75	74	73	77	63	58	68	71	64	66	76	74	67	69	56	44	65	65	68	69	72	71	57	61	62	65	62	66	66	62	54	56	44	35	0
70	69	67	66	68	60	76	77	70	67	71	71	79	79	70	64	77	76	63	54	68	65	72	67	59	52	56	50	67	61	74	72	67	59	68	66	73	68	74	68	77	69	65	62	0
70	65	65	62	68	67	77	74	62	61	66	61	69	74	64	62	71	71	74	70	77	78	69	70	67	65	67	70	49	48	73	71	65	73	73	73	75	71	73	72	73	70	65	64	0
69	64	73	72	49	70	66	71	57	56	64	62	76	74	65	62	63	58	63	63	75	76	78	80	75	77	51	62	74	68	77	77	70	68	68	64	59	58	69	66	74	75	62	59	1
72	62	69	67	78	82	74	65	69	63	70	70	72	74	70	71	72	75	66	65	73	78	74	79	74	69	69	70	71	69	72	70	62	65	65	71	63	60	69	73	67	71	56	58	0
65	63	73	75	67	61	76	65	62	62	79	75	74	70	57	52	62	62	62	63	78	72	57	50	39	36	51	51	41	43	64	70	56	54	50	46	66	67	49	43	43	43	41	43	0
80	76	77	76	67	68	71	76	69	66	76	78	61	71	58	61	61	68	78	72	72	75	61	66	58	62	69	66	55	40	70	71	67	58	57	58	62	65	59	45	53	58	54	55	0
62	63	66	62	67	66	80	79	55	55	61	58	52	62	49	48	78	83	59	68	73	66	59	58	42	49	67	86	59	52	72	74	58	63	70	70	76	66	67	58	54	65	46	42	0
68	64	65	68	63	64	77	73	75	72	80	77	70	71	61	61	73	68	63	62	76	73	69	69	48	59	62	44	66	59	75	74	64	64	63	61	70	69	74	67	51	48	45	45	0
71	71	77	82	64	63	73	71	66	64	72	79	66	59	57	57	70	63	71	68	78	79	67	65	63	63	70	67	68	70	75	77	60	62	70	67	77	74	71	75	72	67	62	60	0
46	47	65	68	41	48	52	45	54	47	74	72	63	63	47	45	31	36	60	65	66	79	57	60	49	52	45	45	31	36	70	71	63	72	34	34	66	78	26	35	60	43	52	51	0
77	61	71	69	70	66	57	55	67	67	79	72	79	71	64	54	62	63	39	47	75	76	67	71	63	44	22	25	21	18	72	79	57	58	48	40	41	39	19	16	68	72	56	65	0
61	68	62	70	76	79	71	71	73	77	75	77	68	73	72	72	71	68	72	75	81	80	72	73	61	67	62	61	66	68	72	71	67	67	69	69	66	71	67	66	74	71	58	58	1
64	70	71	69	72	70	75	78	61	66	69	68	68	70	71	70	75	76	73	72	80	78	79	81	74	70	72	79	73	75	77	73	65	64	72	72	59	62	71	74	68	67	58	57	1
61	66	64	74	51	55	64	63	67	67	73	76	69	67	55	53	70	67	65	61	70	66	70	62	43	35	68	65	61	56	70	73	59	62	64	62	67	68	55	61	53	42	37	28	0
62	54	68	70	51	28	54	23	54	54	63	65	63	70	23	11	47	31	50	59	68	67	70	75	17	16	49	44	36	19	70	72	62	68	40	29	63	58	48	44	28	10	15	28	0
40	73	61	74	61	67	56	75	64	71	75	76	63	61	56	67	70	73	69	60	74	63	65	73	57	63	66	69	60	66	72	71	57	64	64	69	67	68	59	66	55	62	51	60	0
59	52	70	67	73	66	72	61	58	52	72	71	70	77	66	65	67	55	61	57	68	66	72	74	63	64	56	54	67	54	76	74	65	67	66	56	62	56	72	62	74	74	64	67	0
74	77	80	77	69	64	79	76	70	68	77	78	71	69	58	55	70	65	67	65	77	77	64	61	48	45	61	54	66	65	75	78	61	69	65	58	71	71	55	60	28	39	36	35	0
62	54	46	44	72	66	56	67	56	56	67	62	60	59	62	63	75	69	69	69	76	77	69	68	64	64	69	68	38	40	58	64	53	63	59	57	66	77	47	48	35	44	35	43	0
63	54	76	69	72	66	69	66	61	53	72	65	72	74	69	65	71	67	59	59	70	70	76	71	62	65	64	59	69	62	77	77	66	65	71	69	59	54	71	62	65	69	54	56	0
60	64	61	74	57	63	67	70	59	65	62	74	58	68	51	41	63	67	60	70	73	85	62	46	31	35	56	79	58	64	70	75	59	58	57	66	62	71	69	61	41	31	24	18	0
55	54	71	74	21	25	60	27	69	64	74	79	64	70	58	38	72	64	63	62	77	75	61	58	42	37	64	54	20	15	66	73	66	67	43	36	77	59	24	35	18	27	29	22	0
57	47	64	71	63	69	64	71	61	60	67	65	69	69	65	68	73	68	71	65	81	69	78	73	74	73	74	62	64	70	76	77	65	62	75	74	58	57	66	68	68	72	55	56	0
68	63	67	67	65	72	74	72	70	71	79	71	72	67	68	69	75	79	67	65	78	69	72	67	64	59	67	65	73	70	80	69	63	61	70	70	70	67	77	71	77	72	68	59	0
78	73	68	74	68	69	63	74	68	67	73	73	66	71	64	67	66	68	61	66	75	71	60	62	64	66	65	67	66	62	74	75	61	61	63	66	68	65	71	62	69	67	61	59	0
64	75	52	46	59	54	79	78	61	68	61	71	36	28	59	58	67	74	51	55	57	78	31	32	40	43	66	78	49	49	47	39	31	27	59	75	51	73	60	56	41	21	33	22	0
71	74	71	74	62	53	68	64	69	68	72	74	70	68	57	50	68	69	60	60	81	71	66	53	51	38	78	72	68	68	71	71	60	54	67	67	74	62	66	59	52	38	34	17	0
66	65	72	74	59	61	67	65	59	58	70	72	71	67	58	52	64	63	73	71	78	59	75	72	54	45	66	64	61	60	73	74	58	57	60	59	74	71	75	74	70	66	63	61	0
69	78	74	76	70	67	69	73	68	75	75	76	71	77	58	61	66	70	67	72	76	72	56	62	56	61	57	62	67	73	76	74	58	63	64	68	66	76	70	72	64	68	60	56	1
63	61	75	72	68	71	69	70	64	56	70	75	76	73	70	72	76	73	68	68	79	76	68	76	66	73	58	68	72	75	72	75	65	61	66	67	58	57	72	72	68	71	57	58	1
66	64	64	66	67	72	72	77	65	66	64	64	57	61	70	66	74	78	73	72	77	75	60	58	58	61	63	60	59	60	65	65	58	58	69	73	76	75	73	75	72	72	62	62	1
65	62	67	68	65	67	71	71	64	56	73	72	68	69	56	57	67	62	74	66	80	76	80	78	53	47	48	36	68	65	74	73	60	60	67	63	74	63	77	79	68	70	59	56	0
71	71	69	71	65	65	76	73	67	66	69	79	76	76	63	62	74	71	58	66	76	78	78	74	68	66	69	68	68	68	71	74	59	57	65	66	73	71	78	74	68	70	57	55	1
75	75	70	77	67	75	75	75	67	66	74	73	68	72	64	70	76	70	67	63	74	75	72	68	69	68	75	69	71	74	75	76	63	70	71	69	66	63	70	73	66	68	58	59	1
69	68	73	74	62	67	74	73	67	65	70	75	64	68	58	57	66	70	57	63	68	71	68	69	40	38	55	59	67	67	76	78	65	67	61	65	76	79	74	73	64	56	53	45	0
70	71	71	74	68	66	72	70	66	69	74	72	70	69	64	66	73	72	75	73	81	81	76	75	71	70	74	82	69	72	76	74	60	56	66	66	64	64	73	72	66	63	54	58	1
68	66	70	70	62	67	73	74	69	70	70	75	69	70	65	68	70	67	64	64	74	75	68	68	66	66	64	56	71	68	69	75	63	64	62	62	74	68	81	75	74	70	65	58	0
61	58	66	74	68	68	72	71	40	42	52	54	70	75	63	67	54	59	67	65	75	78	71	79	69	75	72	69	67	69	63	69	52	58	64	65	59	59	75	76	67	69	58	63	0
57	55	56	53	51	44	68	56	68	66	64	58	58	68	66	68	72	70	67	61	70	63	70	62	44	41	63	45	42	61	64	51	68	55	71	69	62	54	57	52	38	27	39	32	0
69	66	62	75	67	71	72	76	69	70	66	69	71	80	66	64	71	77	65	61	72	67	71	69	65	57	69	65	68	65	76	73	63	64	69	70	72	72	69	68	70	73	63	59	0
71	71	71	72	77	72	73	65	69	65	81	79	68	72	67	71	70	70	64	61	72	67	56	73	67	75	62	58	58	58	73	69	66	61	55	56	52	53	65	58	71	76	68	70	0
64	53	74	70	65	63	70	70	57	57	64	64	73	74	65	59	65	63	63	62	72	73	79	76	75	68	60	58	69	66	72	76	64	65	63	65	63	65	75	80	74	67	71	67	1
