# Supplementary material for: Minimizing features while maintaining performance in data classification problems
Source: PeerJ Comput Sci. 2022 Sep 14;8:e1081. doi: 10.7717/peerj-cs.1081 (PMC9575878; doi:10.7717/peerj-cs.1081)
Supplement: Supplemental Information 1 — main.py runs the simulation study and application data where Grid_Score_Calc.py contains the introduced algorithm for the extended version of the PCLFS method. The SPECT.csv file is a publicly available Single-photon emission computed tomography (SPECT) heart data set, which describes diagnosing cardiac abnormalities using SPECT. Response of the data set consists of two categories: normal (0) and abnormal (1), by considering the diagnosis of images. This data consists of binary class imbalanced data with a higher number of numerical features and a lower number of instances. [file peerj-cs-08-1081-s001.zip › Code_submission-peerj/requirement.txt]

cycler==0.10.0
imbalanced-learn==0.6.2
imblearn==0.0
joblib==0.14.1
kiwisolver==1.1.0
matplotlib==3.2.1
numpy==1.18.3+mkl
pandas==1.0.3
plotly==4.5.4
pyparsing==2.4.6
python-dateutil==2.8.1
pytz==2019.3
retrying==1.3.3
scikit-learn==0.22.2.post1
scipy==1.4.1
seaborn==0.10.1
simpy==4.0.1
six==1.14.0
sklearn-rvm==0.1.1
stats==0.1.2a0
yellowbrick==1.1
