# Supplementary material for: Minimizing features while maintaining performance in data classification problems
Source: PeerJ Comput Sci. 2022 Sep 14;8:e1081. doi: 10.7717/peerj-cs.1081 (PMC9575878; doi:10.7717/peerj-cs.1081)
Supplement: Supplemental Information 1 — main.py runs the simulation study and application data where Grid_Score_Calc.py contains the introduced algorithm for the extended version of the PCLFS method. The SPECT.csv file is a publicly available Single-photon emission computed tomography (SPECT) heart data set, which describes diagnosing cardiac abnormalities using SPECT. Response of the data set consists of two categories: normal (0) and abnormal (1), by considering the diagnosis of images. This data consists of binary class imbalanced data with a higher number of numerical features and a lower number of instances. [file peerj-cs-08-1081-s001.zip › Code_submission-peerj/smote_split_processed_SPECTF.csv]

F1R	F1S	F2R	F2S	F3R	F3S	F4R	F4S	F5R	F5S	F6R	F6S	F7R	F7S	F8R	F8S	F9R	F9S	F10R	F10S	F11R	F11S	F12R	F12S	F13R	F13S	F14R	F14S	F15R	F15S	F16R	F16S	F17R	F17S	F18R	F18S	F19R	F19S	F20R	F20S	F21R	F21S	F22R	F22S	OVERALL_DIAGNOSIS
52.0	49.0	74.0	72.0	72.0	76.0	77.0	77.0	67.0	66.0	66.0	64.0	75.0	70.0	74.0	77.0	72.0	73.0	82.0	80.0	78.0	78.0	73.0	70.0	79.0	75.0	73.0	79.0	79.0	78.0	74.0	71.0	63.0	63.0	71.0	73.0	50.0	58.0	66.0	68.0	66.0	58.0	37.0	38.0	0
42.0	51.0	72.0	56.0	72.0	67.0	58.0	54.0	56.0	56.0	65.0	68.0	55.0	58.0	57.0	62.0	69.0	75.0	49.0	56.0	47.0	61.0	43.0	44.0	38.0	47.0	60.0	68.0	42.0	45.0	67.0	62.0	47.0	48.0	63.0	64.0	58.0	72.0	51.0	54.0	60.0	55.0	39.0	45.0	0
49.0	46.0	59.0	44.0	59.0	26.0	56.0	32.0	69.0	57.0	66.0	75.0	51.0	31.0	32.0	19.0	32.0	62.0	59.0	56.0	80.0	40.0	47.0	35.0	33.0	20.0	57.0	38.0	35.0	25.0	58.0	51.0	59.0	65.0	50.0	14.0	64.0	53.0	37.0	12.0	34.0	18.0	46.0	29.0	0
64.0	58.0	70.0	78.0	66.0	66.0	74.0	72.0	66.0	63.0	72.0	74.0	72.0	65.0	59.0	58.0	64.0	67.0	63.0	61.0	75.0	74.0	67.0	58.0	60.0	53.0	61.0	58.0	62.0	61.0	76.0	72.0	64.0	65.0	62.0	64.0	77.0	71.0	74.0	72.0	74.0	73.0	70.0	59.0	1
57.0	70.0	65.0	71.0	58.0	69.0	74.0	81.0	67.0	72.0	75.0	78.0	69.0	71.0	65.0	63.0	71.0	75.0	61.0	68.0	72.0	78.0	66.0	72.0	41.0	38.0	48.0	48.0	63.0	68.0	69.0	77.0	62.0	67.0	65.0	69.0	70.0	74.0	77.0	81.0	67.0	69.0	55.0	60.0	0
61.0	66.0	70.0	75.0	60.0	60.0	74.0	75.0	64.0	67.0	68.0	75.0	65.0	64.0	58.0	57.0	68.0	70.0	62.0	68.0	66.0	75.0	60.0	65.0	55.0	51.0	61.0	67.0	61.0	64.0	72.0	78.0	62.0	69.0	66.0	70.0	66.0	73.0	50.0	59.0	48.0	55.0	47.0	45.0	0
69.0	75.0	65.0	67.0	59.0	60.0	77.0	76.0	70.0	68.0	76.0	71.0	75.0	68.0	66.0	60.0	76.0	70.0	69.0	70.0	75.0	78.0	72.0	68.0	61.0	63.0	68.0	70.0	67.0	65.0	70.0	69.0	55.0	61.0	66.0	64.0	69.0	66.0	68.0	65.0	67.0	50.0	53.0	41.0	0
64.0	69.0	72.0	82.0	36.0	43.0	72.0	73.0	57.0	63.0	80.0	82.0	56.0	63.0	35.0	33.0	70.0	75.0	60.0	67.0	70.0	78.0	51.0	61.0	24.0	17.0	61.0	61.0	63.0	67.0	69.0	74.0	57.0	61.0	68.0	71.0	59.0	73.0	48.0	74.0	33.0	38.0	13.0	9.0	0
66.0	67.0	63.0	70.0	69.0	70.0	73.0	72.0	61.0	62.0	68.0	68.0	70.0	71.0	71.0	67.0	71.0	69.0	65.0	65.0	76.0	78.0	71.0	70.0	65.0	64.0	68.0	71.0	70.0	71.0	73.0	74.0	58.0	63.0	68.0	71.0	70.0	72.0	77.0	79.0	79.0	79.0	66.0	66.0	1
59.0	75.0	70.0	76.0	62.0	70.0	65.0	74.0	65.0	67.0	75.0	76.0	70.0	73.0	63.0	61.0	74.0	67.0	78.0	69.0	75.0	73.0	70.0	68.0	67.0	64.0	79.0	68.0	70.0	75.0	76.0	77.0	59.0	63.0	72.0	69.0	64.0	64.0	65.0	72.0	61.0	61.0	51.0	55.0	1
68.0	74.0	76.0	84.0	72.0	72.0	85.0	75.0	73.0	70.0	77.0	78.0	70.0	66.0	59.0	58.0	75.0	70.0	57.0	64.0	81.0	76.0	70.0	64.0	48.0	47.0	49.0	54.0	62.0	64.0	72.0	76.0	65.0	62.0	67.0	68.0	70.0	70.0	67.0	58.0	58.0	58.0	51.0	52.0	0
59.0	57.0	70.0	72.0	62.0	44.0	76.0	72.0	53.0	56.0	69.0	68.0	68.0	66.0	55.0	51.0	67.0	69.0	59.0	55.0	76.0	69.0	60.0	58.0	56.0	54.0	66.0	53.0	51.0	38.0	70.0	67.0	71.0	65.0	65.0	60.0	66.0	71.0	68.0	46.0	76.0	51.0	66.0	61.0	0
71.0	56.0	75.0	74.0	61.0	69.0	73.0	73.0	65.0	63.0	71.0	69.0	70.0	74.0	61.0	64.0	70.0	66.0	70.0	69.0	76.0	81.0	62.0	60.0	39.0	39.0	72.0	72.0	58.0	64.0	71.0	71.0	56.0	55.0	62.0	61.0	70.0	75.0	57.0	63.0	41.0	61.0	34.0	40.0	0
68.0	77.0	67.0	70.0	64.0	62.0	79.0	80.0	64.0	64.0	76.0	74.0	65.0	64.0	64.0	60.0	62.0	67.0	74.0	75.0	82.0	77.0	75.0	74.0	72.0	73.0	72.0	71.0	67.0	69.0	75.0	73.0	64.0	62.0	63.0	65.0	68.0	70.0	77.0	69.0	72.0	71.0	65.0	57.0	0
23.0	60.0	54.0	35.0	43.0	64.0	32.0	46.0	29.0	28.0	72.0	72.0	63.0	64.0	47.0	44.0	36.0	33.0	56.0	52.0	72.0	74.0	63.0	60.0	53.0	56.0	57.0	59.0	28.0	25.0	59.0	67.0	59.0	64.0	40.0	28.0	57.0	56.0	39.0	39.0	76.0	60.0	62.0	53.0	0
68.0	65.0	72.0	72.0	47.0	74.0	76.0	74.0	67.0	66.0	71.0	69.0	69.0	67.0	63.0	64.0	68.0	68.0	70.0	74.0	77.0	77.0	73.0	60.0	49.0	48.0	42.0	69.0	70.0	69.0	76.0	79.0	63.0	66.0	64.0	69.0	71.0	73.0	73.0	75.0	68.0	56.0	58.0	44.0	1
69.0	65.0	70.0	74.0	64.0	71.0	70.0	74.0	66.0	67.0	71.0	75.0	65.0	69.0	63.0	66.0	70.0	75.0	68.0	70.0	76.0	82.0	67.0	69.0	66.0	64.0	69.0	71.0	68.0	69.0	73.0	72.0	59.0	67.0	65.0	66.0	65.0	68.0	68.0	76.0	67.0	75.0	63.0	61.0	0
59.0	62.0	72.0	74.0	66.0	66.0	74.0	76.0	63.0	67.0	72.0	76.0	71.0	74.0	66.0	64.0	70.0	69.0	63.0	66.0	70.0	72.0	70.0	76.0	65.0	69.0	61.0	66.0	64.0	65.0	67.0	72.0	57.0	63.0	65.0	71.0	67.0	69.0	77.0	78.0	77.0	76.0	70.0	70.0	1
70.0	69.0	66.0	66.0	66.0	67.0	78.0	80.0	70.0	65.0	75.0	71.0	74.0	72.0	63.0	66.0	74.0	75.0	72.0	71.0	76.0	74.0	78.0	76.0	60.0	52.0	60.0	63.0	63.0	61.0	69.0	71.0	60.0	59.0	68.0	67.0	72.0	69.0	73.0	68.0	66.0	67.0	56.0	56.0	0
57.0	29.0	71.0	51.0	65.0	41.0	67.0	45.0	63.0	39.0	75.0	63.0	60.0	67.0	52.0	52.0	65.0	64.0	74.0	63.0	81.0	82.0	72.0	66.0	62.0	65.0	71.0	61.0	51.0	25.0	71.0	72.0	55.0	60.0	60.0	51.0	72.0	60.0	74.0	40.0	69.0	69.0	57.0	58.0	0
67.0	65.0	61.0	61.0	60.0	62.0	75.0	74.0	68.0	68.0	72.0	75.0	70.0	75.0	63.0	68.0	72.0	75.0	64.0	70.0	76.0	75.0	70.0	70.0	67.0	63.0	66.0	67.0	69.0	66.0	77.0	77.0	64.0	66.0	68.0	69.0	70.0	69.0	75.0	66.0	71.0	70.0	57.0	63.0	0
73.0	62.0	69.0	70.0	73.0	67.0	76.0	77.0	72.0	66.0	75.0	73.0	78.0	69.0	73.0	61.0	66.0	58.0	74.0	64.0	75.0	73.0	76.0	66.0	70.0	59.0	63.0	58.0	67.0	66.0	76.0	71.0	66.0	65.0	65.0	66.0	71.0	64.0	70.0	61.0	72.0	67.0	58.0	59.0	0
69.0	68.0	75.0	74.0	78.0	72.0	75.0	72.0	61.0	57.0	72.0	71.0	75.0	72.0	70.0	68.0	68.0	62.0	62.0	66.0	67.0	67.0	74.0	78.0	64.0	68.0	62.0	62.0	64.0	63.0	75.0	77.0	66.0	67.0	69.0	65.0	62.0	63.0	64.0	59.0	74.0	75.0	63.0	67.0	0
65.0	62.0	69.0	62.0	74.0	72.0	73.0	69.0	68.0	59.0	74.0	67.0	71.0	69.0	71.0	70.0	71.0	67.0	70.0	66.0	78.0	77.0	76.0	79.0	74.0	77.0	70.0	74.0	67.0	72.0	67.0	67.0	61.0	58.0	66.0	64.0	58.0	47.0	73.0	67.0	73.0	66.0	58.0	52.0	0
54.0	52.0	58.0	55.0	62.0	54.0	75.0	74.0	61.0	58.0	66.0	66.0	56.0	50.0	49.0	40.0	74.0	82.0	61.0	47.0	58.0	71.0	27.0	40.0	40.0	19.0	77.0	77.0	55.0	56.0	68.0	68.0	44.0	41.0	69.0	68.0	62.0	56.0	61.0	62.0	45.0	20.0	37.0	11.0	0
70.0	68.0	68.0	70.0	56.0	54.0	66.0	67.0	68.0	70.0	75.0	73.0	59.0	59.0	60.0	62.0	75.0	71.0	50.0	45.0	55.0	55.0	61.0	61.0	46.0	49.0	55.0	52.0	66.0	72.0	66.0	65.0	62.0	65.0	68.0	70.0	69.0	69.0	67.0	70.0	56.0	57.0	56.0	52.0	0
72.0	66.0	75.0	67.0	61.0	59.0	64.0	63.0	61.0	67.0	75.0	76.0	66.0	48.0	61.0	56.0	69.0	68.0	68.0	68.0	68.0	75.0	69.0	67.0	68.0	71.0	70.0	68.0	48.0	47.0	74.0	79.0	63.0	75.0	62.0	62.0	64.0	67.0	56.0	52.0	69.0	83.0	59.0	73.0	0
76.0	75.0	68.0	78.0	71.0	72.0	72.0	75.0	61.0	65.0	67.0	70.0	67.0	75.0	60.0	58.0	63.0	67.0	59.0	63.0	67.0	72.0	74.0	73.0	56.0	56.0	52.0	52.0	67.0	68.0	73.0	78.0	65.0	68.0	61.0	67.0	69.0	74.0	77.0	75.0	74.0	70.0	63.0	61.0	1
70.0	64.0	68.0	67.0	76.0	68.0	76.0	69.0	67.0	64.0	69.0	65.0	62.0	65.0	70.0	67.0	74.0	68.0	65.0	65.0	74.0	75.0	64.0	69.0	63.0	63.0	64.0	64.0	56.0	61.0	62.0	68.0	66.0	66.0	62.0	58.0	57.0	48.0	75.0	64.0	79.0	74.0	59.0	58.0	1
68.0	60.0	63.0	60.0	45.0	36.0	72.0	55.0	50.0	56.0	68.0	56.0	32.0	51.0	27.0	8.0	66.0	50.0	50.0	77.0	76.0	48.0	51.0	61.0	18.0	32.0	67.0	26.0	39.0	44.0	67.0	64.0	44.0	55.0	50.0	28.0	60.0	60.0	63.0	59.0	13.0	9.0	13.0	11.0	0
70.0	72.0	70.0	70.0	65.0	69.0	70.0	65.0	69.0	72.0	77.0	78.0	68.0	71.0	63.0	70.0	69.0	71.0	68.0	74.0	75.0	74.0	69.0	65.0	71.0	68.0	63.0	64.0	66.0	68.0	73.0	75.0	67.0	67.0	69.0	65.0	66.0	71.0	69.0	65.0	78.0	75.0	66.0	63.0	1
58.0	57.0	74.0	71.0	59.0	60.0	54.0	59.0	33.0	39.0	65.0	74.0	71.0	75.0	53.0	57.0	47.0	60.0	43.0	44.0	75.0	78.0	54.0	57.0	56.0	56.0	57.0	61.0	60.0	62.0	77.0	76.0	59.0	57.0	53.0	60.0	53.0	57.0	61.0	74.0	77.0	82.0	66.0	68.0	0
70.0	69.0	72.0	70.0	72.0	76.0	78.0	72.0	62.0	57.0	68.0	73.0	64.0	65.0	67.0	60.0	73.0	67.0	63.0	55.0	77.0	74.0	62.0	60.0	56.0	57.0	60.0	60.0	61.0	61.0	75.0	76.0	59.0	63.0	67.0	63.0	74.0	66.0	76.0	77.0	74.0	73.0	65.0	67.0	0
73.0	76.0	68.0	74.0	56.0	59.0	73.0	76.0	54.0	48.0	75.0	78.0	47.0	53.0	25.0	19.0	60.0	56.0	56.0	54.0	80.0	79.0	47.0	53.0	19.0	14.0	58.0	50.0	67.0	71.0	63.0	54.0	49.0	48.0	66.0	65.0	62.0	58.0	57.0	72.0	31.0	30.0	15.0	11.0	0
58.0	40.0	57.0	43.0	74.0	57.0	78.0	53.0	68.0	58.0	65.0	54.0	75.0	50.0	59.0	73.0	80.0	77.0	60.0	59.0	61.0	61.0	55.0	56.0	48.0	63.0	75.0	77.0	13.0	7.0	47.0	52.0	54.0	58.0	51.0	31.0	53.0	18.0	17.0	6.0	15.0	69.0	30.0	40.0	0
69.0	69.0	73.0	72.0	66.0	63.0	76.0	72.0	69.0	66.0	69.0	79.0	72.0	74.0	58.0	62.0	73.0	70.0	69.0	71.0	78.0	76.0	71.0	76.0	65.0	63.0	66.0	70.0	60.0	63.0	74.0	75.0	62.0	64.0	66.0	68.0	69.0	72.0	73.0	69.0	71.0	71.0	57.0	62.0	0
65.0	62.0	68.0	74.0	57.0	56.0	62.0	60.0	65.0	63.0	74.0	71.0	69.0	67.0	56.0	59.0	66.0	63.0	76.0	75.0	79.0	77.0	78.0	77.0	61.0	53.0	66.0	69.0	59.0	62.0	76.0	76.0	62.0	64.0	63.0	61.0	75.0	74.0	67.0	69.0	66.0	68.0	50.0	44.0	0
64.0	60.0	71.0	69.0	71.0	65.0	66.0	64.0	68.0	59.0	63.0	67.0	68.0	64.0	73.0	59.0	73.0	60.0	72.0	56.0	77.0	68.0	69.0	69.0	66.0	59.0	57.0	40.0	55.0	53.0	69.0	63.0	71.0	63.0	66.0	55.0	66.0	58.0	65.0	65.0	75.0	64.0	61.0	56.0	0
71.0	76.0	74.0	79.0	71.0	69.0	77.0	75.0	64.0	64.0	75.0	78.0	69.0	70.0	59.0	52.0	71.0	62.0	47.0	50.0	68.0	65.0	67.0	62.0	56.0	48.0	58.0	50.0	65.0	63.0	75.0	75.0	64.0	62.0	60.0	56.0	64.0	63.0	61.0	65.0	64.0	58.0	51.0	38.0	0
71.0	62.0	70.0	64.0	67.0	64.0	79.0	65.0	70.0	69.0	72.0	71.0	68.0	65.0	61.0	61.0	73.0	71.0	75.0	74.0	80.0	74.0	54.0	47.0	53.0	37.0	77.0	68.0	72.0	59.0	72.0	68.0	60.0	60.0	73.0	70.0	66.0	65.0	64.0	55.0	61.0	41.0	51.0	46.0	0
68.0	76.0	79.0	78.0	63.0	73.0	68.0	78.0	64.0	71.0	73.0	77.0	67.0	71.0	58.0	57.0	61.0	63.0	52.0	64.0	64.0	74.0	53.0	72.0	36.0	44.0	52.0	54.0	49.0	56.0	73.0	81.0	65.0	80.0	53.0	60.0	63.0	70.0	58.0	64.0	52.0	57.0	49.0	50.0	0
62.0	71.0	78.0	84.0	64.0	68.0	72.0	74.0	53.0	57.0	71.0	70.0	71.0	72.0	54.0	53.0	63.0	67.0	54.0	57.0	71.0	71.0	70.0	74.0	54.0	57.0	54.0	57.0	62.0	64.0	75.0	72.0	62.0	65.0	60.0	64.0	64.0	67.0	72.0	77.0	62.0	62.0	61.0	65.0	1
75.0	71.0	54.0	51.0	53.0	50.0	68.0	69.0	46.0	55.0	11.0	12.0	43.0	48.0	61.0	60.0	73.0	77.0	46.0	45.0	68.0	59.0	65.0	73.0	54.0	60.0	55.0	66.0	54.0	41.0	53.0	52.0	58.0	63.0	72.0	65.0	33.0	23.0	64.0	54.0	36.0	46.0	45.0	52.0	0
64.0	66.0	68.0	71.0	62.0	64.0	74.0	73.0	63.0	67.0	66.0	74.0	70.0	74.0	59.0	64.0	75.0	73.0	70.0	66.0	79.0	81.0	79.0	78.0	61.0	62.0	76.0	72.0	67.0	67.0	71.0	75.0	65.0	62.0	70.0	69.0	68.0	65.0	75.0	72.0	62.0	64.0	57.0	54.0	1
64.0	60.0	55.0	51.0	59.0	59.0	81.0	79.0	66.0	59.0	62.0	61.0	67.0	61.0	67.0	61.0	78.0	73.0	64.0	61.0	80.0	67.0	78.0	73.0	53.0	44.0	62.0	53.0	65.0	61.0	68.0	64.0	55.0	60.0	66.0	68.0	75.0	70.0	73.0	77.0	71.0	67.0	62.0	62.0	0
72.0	71.0	74.0	73.0	64.0	60.0	68.0	71.0	72.0	69.0	79.0	74.0	67.0	56.0	65.0	60.0	75.0	74.0	72.0	70.0	79.0	79.0	64.0	58.0	63.0	57.0	73.0	70.0	72.0	59.0	76.0	60.0	63.0	50.0	71.0	65.0	68.0	69.0	68.0	63.0	61.0	54.0	49.0	47.0	0
54.0	42.0	57.0	60.0	61.0	44.0	39.0	54.0	12.0	22.0	47.0	52.0	58.0	63.0	51.0	35.0	47.0	31.0	57.0	50.0	69.0	60.0	68.0	60.0	48.0	38.0	37.0	36.0	29.0	22.0	47.0	54.0	72.0	62.0	42.0	18.0	33.0	30.0	23.0	28.0	49.0	40.0	76.0	45.0	0
73.0	59.0	76.0	61.0	67.0	52.0	66.0	46.0	70.0	59.0	76.0	72.0	71.0	75.0	63.0	33.0	68.0	49.0	68.0	49.0	73.0	66.0	70.0	58.0	30.0	14.0	54.0	41.0	54.0	41.0	76.0	66.0	77.0	57.0	62.0	26.0	74.0	57.0	58.0	47.0	40.0	9.0	28.0	19.0	0
61.0	57.0	71.0	71.0	73.0	70.0	76.0	74.0	66.0	63.0	76.0	79.0	65.0	66.0	71.0	71.0	74.0	70.0	71.0	67.0	74.0	80.0	64.0	68.0	65.0	62.0	68.0	67.0	64.0	67.0	74.0	75.0	63.0	64.0	68.0	68.0	76.0	72.0	72.0	70.0	77.0	78.0	67.0	65.0	0
78.0	75.0	69.0	66.0	69.0	71.0	75.0	75.0	67.0	67.0	58.0	50.0	44.0	47.0	63.0	73.0	75.0	77.0	73.0	76.0	36.0	42.0	48.0	43.0	61.0	61.0	71.0	73.0	62.0	64.0	39.0	37.0	28.0	30.0	68.0	71.0	73.0	69.0	72.0	74.0	65.0	68.0	56.0	55.0	0
66.0	65.0	69.0	68.0	75.0	63.0	77.0	77.0	68.0	68.0	69.0	68.0	69.0	67.0	71.0	65.0	70.0	69.0	70.0	63.0	77.0	71.0	63.0	63.0	65.0	56.0	66.0	65.0	72.0	70.0	78.0	74.0	64.0	63.0	70.0	71.0	73.0	69.0	77.0	70.0	70.0	62.0	57.0	52.0	0
58.0	66.0	63.0	61.0	66.0	68.0	75.0	79.0	61.0	63.0	57.0	62.0	66.0	66.0	59.0	59.0	75.0	74.0	62.0	65.0	78.0	76.0	72.0	72.0	60.0	60.0	64.0	65.0	64.0	70.0	68.0	68.0	59.0	67.0	67.0	66.0	58.0	57.0	58.0	73.0	48.0	59.0	39.0	51.0	0
32.0	41.0	76.0	34.0	65.0	53.0	30.0	54.0	16.0	51.0	61.0	43.0	74.0	70.0	62.0	21.0	34.0	42.0	61.0	37.0	58.0	66.0	54.0	49.0	17.0	19.0	11.0	42.0	53.0	30.0	71.0	9.0	61.0	16.0	31.0	43.0	67.0	61.0	29.0	31.0	17.0	8.0	18.0	11.0	0
67.0	58.0	59.0	54.0	60.0	65.0	75.0	75.0	63.0	61.0	70.0	67.0	72.0	61.0	64.0	57.0	73.0	66.0	72.0	79.0	78.0	81.0	79.0	76.0	74.0	50.0	69.0	66.0	57.0	47.0	61.0	51.0	54.0	56.0	65.0	66.0	63.0	71.0	68.0	59.0	62.0	47.0	61.0	48.0	0
72.0	63.0	68.0	62.0	72.0	63.0	79.0	61.0	57.0	49.0	76.0	75.0	55.0	57.0	43.0	37.0	54.0	52.0	57.0	56.0	78.0	78.0	57.0	55.0	35.0	37.0	57.0	57.0	41.0	35.0	67.0	70.0	75.0	72.0	53.0	46.0	63.0	62.0	53.0	43.0	38.0	35.0	32.0	26.0	0
59.0	55.0	51.0	65.0	68.0	45.0	21.0	25.0	45.0	41.0	57.0	74.0	68.0	77.0	28.0	25.0	3.0	11.0	54.0	67.0	58.0	75.0	65.0	77.0	33.0	31.0	14.0	17.0	39.0	43.0	65.0	73.0	61.0	71.0	18.0	24.0	44.0	59.0	36.0	47.0	29.0	28.0	52.0	13.0	0
73.0	71.0	71.0	68.0	64.0	60.0	72.0	76.0	75.0	70.0	77.0	76.0	67.0	67.0	65.0	59.0	69.0	69.0	70.0	69.0	77.0	73.0	64.0	58.0	56.0	51.0	58.0	57.0	71.0	68.0	75.0	77.0	72.0	68.0	72.0	70.0	72.0	69.0	72.0	64.0	62.0	61.0	53.0	53.0	0
79.0	77.0	78.0	70.0	69.0	65.0	75.0	75.0	69.0	66.0	61.0	60.0	65.0	59.0	60.0	59.0	73.0	70.0	65.0	69.0	66.0	69.0	55.0	53.0	61.0	56.0	66.0	69.0	75.0	66.0	76.0	71.0	65.0	51.0	72.0	75.0	72.0	73.0	68.0	63.0	41.0	36.0	25.0	27.0	0
51.0	43.0	66.0	63.0	54.0	56.0	71.0	75.0	65.0	63.0	69.0	68.0	61.0	65.0	60.0	55.0	65.0	69.0	65.0	66.0	77.0	74.0	65.0	69.0	62.0	55.0	67.0	59.0	61.0	48.0	71.0	66.0	63.0	64.0	60.0	55.0	70.0	71.0	78.0	67.0	72.0	65.0	70.0	65.0	0
72.0	74.0	67.0	69.0	69.0	70.0	74.0	81.0	66.0	70.0	73.0	78.0	69.0	80.0	65.0	65.0	70.0	77.0	69.0	70.0	73.0	79.0	64.0	68.0	56.0	58.0	67.0	64.0	68.0	68.0	69.0	74.0	62.0	67.0	66.0	70.0	73.0	77.0	74.0	77.0	71.0	72.0	63.0	65.0	1
75.0	73.0	72.0	77.0	68.0	67.0	76.0	73.0	67.0	65.0	76.0	78.0	66.0	74.0	67.0	62.0	70.0	69.0	66.0	64.0	77.0	74.0	75.0	73.0	67.0	69.0	73.0	69.0	68.0	68.0	72.0	74.0	61.0	61.0	70.0	67.0	72.0	71.0	79.0	75.0	77.0	75.0	67.0	71.0	1
75.0	67.0	74.0	75.0	75.0	69.0	72.0	72.0	67.0	66.0	73.0	70.0	76.0	73.0	73.0	69.0	72.0	76.0	75.0	67.0	74.0	75.0	76.0	71.0	74.0	68.0	80.0	78.0	71.0	67.0	73.0	68.0	60.0	58.0	68.0	68.0	66.0	61.0	79.0	71.0	73.0	65.0	58.0	53.0	0
74.0	76.0	72.0	74.0	70.0	71.0	73.0	77.0	70.0	73.0	69.0	73.0	74.0	75.0	62.0	68.0	75.0	73.0	69.0	71.0	73.0	74.0	72.0	73.0	67.0	62.0	73.0	69.0	73.0	75.0	75.0	76.0	60.0	62.0	69.0	72.0	62.0	67.0	71.0	75.0	61.0	62.0	49.0	51.0	0
68.0	70.0	66.0	72.0	63.0	71.0	77.0	82.0	61.0	63.0	61.0	62.0	61.0	65.0	65.0	62.0	72.0	77.0	69.0	73.0	72.0	78.0	74.0	77.0	69.0	69.0	77.0	74.0	64.0	63.0	66.0	70.0	58.0	60.0	65.0	69.0	75.0	77.0	77.0	77.0	69.0	77.0	65.0	64.0	1
67.0	59.0	60.0	65.0	69.0	69.0	73.0	70.0	66.0	63.0	70.0	70.0	79.0	76.0	73.0	70.0	71.0	73.0	73.0	68.0	74.0	75.0	80.0	74.0	73.0	71.0	67.0	64.0	71.0	70.0	72.0	70.0	63.0	64.0	70.0	71.0	67.0	61.0	66.0	69.0	70.0	74.0	66.0	66.0	0
71.0	66.0	66.0	71.0	50.0	41.0	77.0	60.0	57.0	58.0	68.0	69.0	40.0	61.0	50.0	34.0	69.0	51.0	60.0	60.0	79.0	63.0	40.0	61.0	30.0	14.0	72.0	41.0	38.0	36.0	56.0	65.0	44.0	47.0	56.0	40.0	70.0	63.0	56.0	58.0	20.0	25.0	23.0	16.0	0
67.0	65.0	73.0	78.0	60.0	57.0	66.0	62.0	63.0	63.0	74.0	74.0	72.0	66.0	56.0	54.0	65.0	62.0	67.0	69.0	79.0	81.0	72.0	72.0	55.0	55.0	51.0	57.0	65.0	66.0	72.0	74.0	64.0	64.0	64.0	60.0	74.0	73.0	69.0	73.0	73.0	66.0	62.0	58.0	0
68.0	49.0	62.0	59.0	67.0	64.0	68.0	67.0	71.0	62.0	73.0	63.0	64.0	62.0	61.0	56.0	74.0	75.0	70.0	69.0	76.0	75.0	66.0	64.0	62.0	64.0	63.0	67.0	65.0	66.0	70.0	67.0	61.0	57.0	66.0	68.0	72.0	64.0	69.0	57.0	68.0	66.0	59.0	59.0	0
55.0	62.0	64.0	62.0	64.0	74.0	71.0	67.0	63.0	66.0	70.0	70.0	65.0	64.0	65.0	65.0	68.0	72.0	66.0	70.0	74.0	77.0	65.0	68.0	67.0	75.0	66.0	73.0	65.0	67.0	74.0	72.0	64.0	68.0	70.0	70.0	54.0	61.0	63.0	66.0	68.0	78.0	54.0	61.0	0
61.0	66.0	70.0	74.0	59.0	64.0	72.0	73.0	64.0	65.0	72.0	72.0	70.0	72.0	64.0	62.0	72.0	74.0	65.0	69.0	75.0	75.0	74.0	76.0	65.0	64.0	74.0	73.0	65.0	70.0	67.0	72.0	53.0	56.0	65.0	68.0	66.0	68.0	75.0	80.0	71.0	75.0	61.0	64.0	0
75.0	74.0	69.0	73.0	64.0	61.0	71.0	71.0	61.0	58.0	76.0	78.0	70.0	68.0	54.0	52.0	64.0	66.0	73.0	75.0	82.0	82.0	70.0	80.0	55.0	55.0	60.0	70.0	65.0	67.0	76.0	77.0	61.0	62.0	62.0	65.0	70.0	67.0	67.0	68.0	59.0	56.0	50.0	46.0	0
58.0	65.0	78.0	76.0	64.0	58.0	74.0	70.0	63.0	57.0	81.0	72.0	62.0	59.0	41.0	41.0	64.0	57.0	75.0	58.0	75.0	70.0	64.0	66.0	32.0	29.0	66.0	56.0	57.0	63.0	71.0	72.0	61.0	58.0	71.0	62.0	77.0	62.0	72.0	62.0	49.0	35.0	30.0	20.0	0
65.0	68.0	70.0	78.0	65.0	72.0	72.0	74.0	64.0	69.0	71.0	73.0	72.0	68.0	62.0	62.0	65.0	62.0	72.0	75.0	79.0	78.0	72.0	76.0	66.0	67.0	62.0	61.0	68.0	76.0	72.0	78.0	65.0	64.0	67.0	63.0	64.0	67.0	67.0	77.0	66.0	66.0	59.0	57.0	1
67.0	57.0	73.0	78.0	63.0	68.0	72.0	73.0	61.0	59.0	59.0	76.0	71.0	72.0	69.0	66.0	70.0	68.0	65.0	77.0	79.0	68.0	71.0	75.0	62.0	66.0	70.0	78.0	68.0	69.0	70.0	76.0	65.0	65.0	66.0	67.0	62.0	72.0	69.0	72.0	70.0	68.0	60.0	59.0	1
70.0	69.0	69.0	67.0	69.0	68.0	72.0	73.0	63.0	71.0	73.0	73.0	69.0	69.0	70.0	65.0	79.0	76.0	54.0	61.0	73.0	70.0	65.0	72.0	56.0	55.0	67.0	71.0	69.0	70.0	70.0	69.0	56.0	62.0	69.0	67.0	68.0	69.0	80.0	77.0	71.0	69.0	52.0	50.0	0
68.0	59.0	77.0	69.0	77.0	64.0	75.0	71.0	64.0	53.0	67.0	63.0	66.0	74.0	74.0	62.0	67.0	65.0	70.0	61.0	73.0	66.0	78.0	75.0	72.0	67.0	67.0	53.0	72.0	64.0	71.0	77.0	66.0	60.0	73.0	73.0	70.0	58.0	70.0	59.0	77.0	71.0	70.0	63.0	0
61.0	66.0	64.0	65.0	62.0	66.0	74.0	67.0	60.0	62.0	65.0	64.0	69.0	70.0	70.0	67.0	75.0	73.0	69.0	69.0	76.0	78.0	77.0	80.0	76.0	76.0	69.0	73.0	65.0	73.0	69.0	63.0	53.0	58.0	68.0	65.0	62.0	60.0	73.0	73.0	67.0	63.0	58.0	61.0	0
65.0	69.0	70.0	71.0	56.0	63.0	63.0	70.0	44.0	51.0	78.0	74.0	48.0	49.0	49.0	52.0	58.0	60.0	49.0	51.0	80.0	65.0	51.0	48.0	58.0	43.0	64.0	62.0	71.0	70.0	78.0	73.0	71.0	57.0	71.0	73.0	68.0	64.0	62.0	59.0	59.0	64.0	53.0	55.0	0
70.0	54.0	66.0	66.0	76.0	46.0	74.0	58.0	68.0	52.0	81.0	58.0	67.0	58.0	68.0	32.0	73.0	59.0	76.0	51.0	82.0	57.0	76.0	54.0	58.0	30.0	69.0	41.0	59.0	59.0	67.0	73.0	62.0	55.0	60.0	55.0	65.0	56.0	65.0	44.0	73.0	36.0	51.0	28.0	0
73.0	70.0	77.0	79.0	61.0	59.0	72.0	66.0	65.0	66.0	74.0	79.0	64.0	59.0	53.0	54.0	70.0	69.0	81.0	80.0	75.0	74.0	73.0	62.0	66.0	63.0	63.0	70.0	63.0	60.0	71.0	65.0	56.0	49.0	68.0	62.0	67.0	70.0	53.0	62.0	54.0	43.0	55.0	37.0	0
70.0	69.0	60.0	62.0	58.0	60.0	71.0	77.0	69.0	69.0	73.0	68.0	68.0	70.0	69.0	65.0	76.0	75.0	63.0	64.0	67.0	74.0	56.0	60.0	54.0	44.0	68.0	69.0	68.0	68.0	74.0	73.0	61.0	59.0	68.0	67.0	64.0	68.0	64.0	76.0	64.0	61.0	54.0	49.0	0
63.0	63.0	72.0	75.0	60.0	61.0	62.0	63.0	61.0	63.0	76.0	75.0	72.0	63.0	55.0	56.0	61.0	69.0	60.0	63.0	74.0	78.0	72.0	73.0	55.0	54.0	62.0	68.0	63.0	64.0	77.0	77.0	64.0	62.0	59.0	65.0	63.0	67.0	72.0	78.0	68.0	68.0	82.0	66.0	0
67.0	59.0	54.0	48.0	63.0	67.0	77.0	78.0	71.0	61.0	57.0	57.0	59.0	50.0	72.0	72.0	77.0	77.0	76.0	73.0	85.0	67.0	58.0	50.0	39.0	33.0	54.0	50.0	57.0	50.0	45.0	41.0	38.0	43.0	76.0	77.0	80.0	69.0	61.0	48.0	63.0	61.0	37.0	36.0	0
64.0	63.0	62.0	59.0	60.0	61.0	70.0	74.0	68.0	63.0	66.0	68.0	64.0	66.0	67.0	66.0	72.0	68.0	63.0	59.0	75.0	72.0	67.0	62.0	63.0	55.0	66.0	56.0	65.0	64.0	70.0	71.0	61.0	63.0	67.0	63.0	69.0	69.0	77.0	65.0	74.0	62.0	60.0	54.0	0
67.0	65.0	77.0	74.0	67.0	66.0	67.0	70.0	65.0	64.0	75.0	78.0	66.0	74.0	62.0	60.0	65.0	65.0	73.0	72.0	75.0	76.0	74.0	81.0	66.0	65.0	65.0	63.0	63.0	67.0	76.0	80.0	63.0	64.0	63.0	64.0	73.0	72.0	76.0	75.0	72.0	74.0	65.0	64.0	1
57.0	44.0	74.0	68.0	82.0	76.0	78.0	62.0	66.0	67.0	74.0	72.0	71.0	70.0	67.0	69.0	68.0	68.0	69.0	74.0	75.0	71.0	73.0	71.0	69.0	65.0	58.0	63.0	54.0	63.0	68.0	74.0	73.0	76.0	66.0	65.0	63.0	66.0	71.0	71.0	71.0	68.0	66.0	60.0	0
76.0	73.0	74.0	76.0	60.0	69.0	76.0	76.0	68.0	69.0	78.0	79.0	57.0	62.0	69.0	69.0	67.0	66.0	73.0	69.0	80.0	81.0	58.0	68.0	75.0	69.0	73.0	70.0	58.0	65.0	79.0	76.0	74.0	71.0	66.0	64.0	65.0	62.0	78.0	68.0	75.0	68.0	62.0	60.0	1
64.0	64.0	70.0	75.0	70.0	71.0	74.0	71.0	59.0	60.0	62.0	68.0	70.0	66.0	69.0	72.0	69.0	69.0	61.0	63.0	56.0	60.0	62.0	66.0	69.0	71.0	62.0	63.0	67.0	65.0	62.0	58.0	52.0	51.0	67.0	66.0	61.0	56.0	64.0	65.0	71.0	73.0	57.0	63.0	0
67.0	64.0	73.0	75.0	77.0	77.0	74.0	70.0	65.0	62.0	74.0	75.0	65.0	67.0	68.0	70.0	66.0	69.0	67.0	60.0	74.0	75.0	62.0	64.0	66.0	71.0	62.0	61.0	64.0	69.0	73.0	76.0	64.0	66.0	61.0	64.0	65.0	60.0	68.0	75.0	74.0	80.0	67.0	68.0	1
76.0	69.0	78.0	73.0	68.0	67.0	75.0	70.0	77.0	70.0	79.0	73.0	79.0	75.0	74.0	71.0	76.0	68.0	81.0	79.0	77.0	78.0	75.0	76.0	66.0	76.0	65.0	67.0	67.0	57.0	68.0	75.0	50.0	62.0	62.0	59.0	47.0	49.0	75.0	65.0	74.0	70.0	51.0	48.0	0
64.0	75.0	74.0	73.0	57.0	61.0	63.0	70.0	63.0	72.0	75.0	81.0	73.0	77.0	36.0	38.0	63.0	73.0	63.0	65.0	66.0	63.0	74.0	77.0	29.0	28.0	53.0	52.0	64.0	68.0	68.0	73.0	59.0	61.0	64.0	66.0	58.0	69.0	56.0	73.0	37.0	38.0	24.0	18.0	0
67.0	80.0	73.0	76.0	74.0	69.0	78.0	81.0	67.0	68.0	72.0	79.0	74.0	77.0	65.0	65.0	64.0	66.0	71.0	74.0	79.0	81.0	68.0	69.0	59.0	63.0	62.0	63.0	67.0	66.0	73.0	73.0	61.0	65.0	65.0	66.0	65.0	72.0	69.0	63.0	70.0	67.0	58.0	56.0	0
71.0	61.0	74.0	74.0	76.0	74.0	69.0	56.0	68.0	78.0	71.0	78.0	58.0	64.0	70.0	72.0	71.0	68.0	72.0	71.0	79.0	78.0	67.0	68.0	63.0	60.0	67.0	67.0	76.0	74.0	67.0	79.0	67.0	71.0	71.0	64.0	70.0	74.0	83.0	76.0	74.0	73.0	54.0	54.0	1
65.0	50.0	74.0	72.0	62.0	59.0	71.0	66.0	67.0	55.0	72.0	73.0	70.0	72.0	61.0	62.0	74.0	73.0	63.0	59.0	79.0	80.0	68.0	67.0	60.0	68.0	64.0	68.0	48.0	40.0	63.0	74.0	56.0	58.0	59.0	59.0	70.0	59.0	62.0	47.0	73.0	68.0	54.0	45.0	0
74.0	73.0	72.0	79.0	66.0	61.0	76.0	66.0	65.0	64.0	78.0	74.0	62.0	57.0	48.0	36.0	62.0	50.0	67.0	63.0	79.0	70.0	61.0	57.0	52.0	36.0	69.0	49.0	55.0	65.0	74.0	73.0	58.0	60.0	64.0	62.0	73.0	69.0	62.0	67.0	60.0	56.0	53.0	46.0	0
77.0	59.0	76.0	78.0	40.0	34.0	75.0	63.0	65.0	26.0	70.0	28.0	50.0	46.0	25.0	66.0	46.0	52.0	63.0	63.0	68.0	56.0	46.0	47.0	12.0	6.0	28.0	23.0	56.0	48.0	68.0	55.0	63.0	54.0	40.0	20.0	65.0	68.0	56.0	57.0	5.0	10.0	13.0	10.0	0
61.0	63.0	58.0	62.0	56.0	60.0	67.0	75.0	61.0	57.0	64.0	71.0	56.0	59.0	66.0	62.0	73.0	76.0	71.0	75.0	83.0	84.0	69.0	71.0	69.0	69.0	69.0	71.0	49.0	43.0	59.0	64.0	56.0	61.0	64.0	72.0	70.0	73.0	69.0	70.0	65.0	68.0	65.0	62.0	0
58.0	63.0	80.0	71.0	76.0	70.0	70.0	71.0	64.0	63.0	74.0	78.0	77.0	75.0	62.0	61.0	62.0	56.0	71.0	52.0	82.0	71.0	84.0	85.0	71.0	71.0	57.0	47.0	42.0	39.0	70.0	70.0	50.0	70.0	50.0	46.0	58.0	60.0	76.0	73.0	82.0	77.0	65.0	66.0	1
65.0	57.0	58.0	51.0	70.0	63.0	71.0	76.0	58.0	58.0	63.0	58.0	69.0	62.0	77.0	68.0	72.0	74.0	69.0	61.0	72.0	63.0	77.0	63.0	76.0	67.0	67.0	66.0	67.0	63.0	61.0	54.0	56.0	50.0	63.0	65.0	59.0	55.0	75.0	71.0	73.0	70.0	60.0	58.0	0
67.0	51.0	73.0	65.0	69.0	56.0	72.0	63.0	64.0	56.0	68.0	67.0	70.0	62.0	70.0	58.0	68.0	62.0	65.0	59.0	77.0	69.0	68.0	59.0	64.0	55.0	65.0	60.0	70.0	60.0	72.0	65.0	58.0	51.0	66.0	59.0	71.0	62.0	74.0	60.0	76.0	65.0	62.0	56.0	0
69.0	80.0	67.0	67.0	62.0	61.0	65.0	67.0	62.0	71.0	77.0	75.0	72.0	77.0	56.0	54.0	65.0	60.0	57.0	63.0	80.0	69.0	71.0	72.0	51.0	39.0	57.0	50.0	64.0	63.0	75.0	70.0	59.0	56.0	60.0	55.0	65.0	68.0	66.0	67.0	67.0	68.0	54.0	54.0	0
47.0	50.0	64.0	71.0	71.0	71.0	53.0	79.0	39.0	39.0	55.0	62.0	61.0	66.0	75.0	64.0	54.0	50.0	62.0	59.0	67.0	64.0	75.0	73.0	75.0	74.0	68.0	64.0	37.0	40.0	67.0	75.0	65.0	69.0	56.0	53.0	43.0	36.0	41.0	43.0	73.0	74.0	59.0	70.0	0
70.0	76.0	62.0	67.0	74.0	72.0	80.0	76.0	55.0	59.0	62.0	64.0	64.0	58.0	73.0	70.0	74.0	71.0	72.0	68.0	73.0	69.0	72.0	63.0	69.0	63.0	60.0	57.0	47.0	52.0	67.0	64.0	66.0	62.0	73.0	69.0	71.0	70.0	60.0	62.0	67.0	67.0	60.0	56.0	0
57.0	63.0	67.0	82.0	69.0	67.0	63.0	70.0	74.0	64.0	71.0	71.0	72.0	73.0	59.0	54.0	65.0	63.0	79.0	62.0	77.0	69.0	70.0	63.0	54.0	50.0	61.0	53.0	59.0	60.0	72.0	74.0	72.0	59.0	64.0	54.0	70.0	65.0	73.0	70.0	64.0	58.0	60.0	57.0	0
73.0	67.0	74.0	73.0	79.0	75.0	76.0	77.0	61.0	60.0	70.0	73.0	76.0	77.0	71.0	71.0	65.0	65.0	69.0	64.0	75.0	76.0	78.0	80.0	72.0	69.0	61.0	59.0	71.0	68.0	76.0	79.0	68.0	67.0	71.0	67.0	63.0	59.0	68.0	66.0	74.0	71.0	59.0	57.0	0
75.0	75.0	64.0	63.0	58.0	58.0	75.0	77.0	73.0	74.0	73.0	76.0	69.0	65.0	67.0	68.0	73.0	76.0	79.0	78.0	76.0	74.0	72.0	66.0	60.0	61.0	57.0	58.0	47.0	40.0	61.0	63.0	58.0	47.0	65.0	66.0	59.0	63.0	60.0	57.0	63.0	47.0	42.0	40.0	0
72.0	71.0	70.0	72.0	63.0	69.0	71.0	73.0	71.0	71.0	79.0	75.0	71.0	71.0	65.0	74.0	68.0	74.0	71.0	71.0	70.0	78.0	62.0	67.0	62.0	60.0	59.0	59.0	69.0	66.0	75.0	75.0	57.0	57.0	66.0	69.0	68.0	67.0	69.0	64.0	58.0	62.0	52.0	54.0	0
67.0	66.0	65.0	77.0	66.0	70.0	72.0	72.0	72.0	67.0	76.0	72.0	73.0	76.0	74.0	71.0	74.0	73.0	69.0	61.0	78.0	70.0	76.0	73.0	70.0	70.0	62.0	51.0	70.0	68.0	79.0	77.0	75.0	68.0	72.0	71.0	69.0	63.0	65.0	61.0	73.0	73.0	64.0	67.0	0
74.0	69.0	75.0	70.0	70.0	74.0	77.0	77.0	65.0	67.0	73.0	72.0	69.0	73.0	68.0	66.0	69.0	68.0	67.0	63.0	78.0	74.0	71.0	63.0	66.0	61.0	68.0	63.0	74.0	69.0	74.0	75.0	65.0	61.0	66.0	67.0	63.0	61.0	71.0	68.0	66.0	65.0	54.0	57.0	1
78.0	76.0	71.0	72.0	65.0	71.0	75.0	74.0	70.0	64.0	65.0	76.0	65.0	73.0	59.0	57.0	65.0	65.0	73.0	73.0	81.0	80.0	68.0	66.0	59.0	44.0	62.0	63.0	62.0	59.0	71.0	74.0	59.0	60.0	64.0	61.0	77.0	76.0	62.0	67.0	44.0	42.0	44.0	30.0	0
58.0	74.0	69.0	74.0	45.0	44.0	56.0	49.0	57.0	62.0	66.0	69.0	65.0	59.0	37.0	41.0	37.0	43.0	64.0	66.0	78.0	75.0	66.0	59.0	57.0	57.0	65.0	67.0	46.0	42.0	72.0	68.0	68.0	69.0	46.0	43.0	69.0	73.0	47.0	52.0	39.0	47.0	46.0	50.0	0
75.0	79.0	65.0	74.0	63.0	64.0	74.0	73.0	73.0	71.0	76.0	79.0	70.0	69.0	55.0	64.0	69.0	71.0	79.0	76.0	77.0	78.0	65.0	70.0	60.0	60.0	65.0	61.0	70.0	65.0	74.0	71.0	62.0	62.0	69.0	67.0	72.0	72.0	72.0	66.0	61.0	64.0	55.0	54.0	0
76.0	72.0	73.0	69.0	67.0	73.0	74.0	72.0	60.0	65.0	73.0	66.0	66.0	73.0	68.0	67.0	69.0	70.0	60.0	58.0	66.0	76.0	69.0	75.0	65.0	64.0	63.0	60.0	74.0	71.0	77.0	79.0	61.0	68.0	71.0	70.0	62.0	63.0	73.0	76.0	62.0	69.0	52.0	59.0	1
68.0	73.0	78.0	83.0	70.0	71.0	77.0	74.0	65.0	61.0	75.0	74.0	70.0	69.0	54.0	56.0	61.0	60.0	86.0	79.0	86.0	86.0	82.0	79.0	72.0	58.0	75.0	57.0	65.0	53.0	77.0	75.0	58.0	61.0	64.0	56.0	72.0	68.0	69.0	65.0	65.0	62.0	58.0	58.0	0
59.0	58.0	69.0	74.0	71.0	73.0	70.0	68.0	57.0	55.0	64.0	68.0	76.0	75.0	67.0	66.0	66.0	63.0	72.0	67.0	77.0	75.0	80.0	75.0	73.0	69.0	65.0	61.0	71.0	75.0	71.0	77.0	65.0	66.0	66.0	66.0	61.0	56.0	74.0	71.0	72.0	69.0	62.0	60.0	1
70.0	75.0	72.0	72.0	67.0	71.0	71.0	78.0	63.0	67.0	73.0	76.0	71.0	74.0	59.0	61.0	67.0	64.0	74.0	71.0	77.0	77.0	70.0	72.0	61.0	61.0	62.0	58.0	63.0	69.0	76.0	75.0	64.0	65.0	66.0	67.0	68.0	70.0	70.0	71.0	64.0	67.0	56.0	54.0	1
76.0	75.0	75.0	77.0	75.0	72.0	75.0	75.0	68.0	75.0	72.0	71.0	62.0	65.0	59.0	64.0	65.0	67.0	77.0	81.0	76.0	77.0	68.0	72.0	66.0	63.0	65.0	68.0	69.0	65.0	75.0	76.0	58.0	63.0	72.0	75.0	65.0	70.0	73.0	71.0	64.0	63.0	50.0	50.0	0
57.0	69.0	68.0	75.0	69.0	74.0	73.0	71.0	57.0	61.0	72.0	74.0	73.0	69.0	61.0	58.0	60.0	55.0	71.0	62.0	79.0	70.0	77.0	71.0	65.0	63.0	69.0	55.0	61.0	68.0	75.0	74.0	63.0	64.0	63.0	58.0	69.0	67.0	79.0	77.0	72.0	70.0	61.0	65.0	0
73.0	80.0	82.0	84.0	71.0	71.0	77.0	75.0	61.0	58.0	69.0	72.0	63.0	62.0	56.0	54.0	58.0	52.0	70.0	69.0	78.0	76.0	72.0	76.0	58.0	63.0	62.0	62.0	58.0	57.0	74.0	77.0	57.0	62.0	60.0	53.0	68.0	69.0	55.0	49.0	63.0	63.0	56.0	48.0	0
72.0	61.0	64.0	66.0	64.0	59.0	68.0	66.0	76.0	66.0	77.0	75.0	71.0	72.0	72.0	62.0	72.0	68.0	77.0	78.0	77.0	81.0	67.0	67.0	69.0	68.0	65.0	68.0	69.0	64.0	72.0	73.0	56.0	56.0	69.0	64.0	67.0	71.0	69.0	68.0	65.0	73.0	56.0	52.0	1
59.0	75.0	77.0	80.0	60.0	64.0	70.0	67.0	54.0	68.0	78.0	77.0	69.0	64.0	57.0	56.0	59.0	57.0	71.0	70.0	79.0	77.0	67.0	65.0	54.0	54.0	61.0	58.0	61.0	64.0	79.0	74.0	67.0	66.0	60.0	58.0	70.0	72.0	60.0	65.0	61.0	60.0	51.0	52.0	0
71.0	73.0	65.0	80.0	62.0	67.0	65.0	77.0	66.0	68.0	72.0	80.0	71.0	74.0	58.0	62.0	67.0	73.0	73.0	73.0	83.0	78.0	66.0	77.0	60.0	59.0	61.0	61.0	53.0	46.0	73.0	75.0	67.0	65.0	62.0	65.0	62.0	66.0	62.0	60.0	61.0	68.0	43.0	56.0	0
70.0	66.0	66.0	68.0	71.0	69.0	64.0	61.0	68.0	67.0	50.0	53.0	73.0	71.0	73.0	63.0	71.0	73.0	80.0	81.0	82.0	82.0	67.0	71.0	52.0	47.0	67.0	64.0	66.0	67.0	66.0	75.0	58.0	62.0	65.0	65.0	71.0	67.0	70.0	71.0	67.0	64.0	52.0	53.0	0
68.0	70.0	70.0	69.0	65.0	63.0	71.0	74.0	73.0	70.0	79.0	78.0	77.0	74.0	61.0	60.0	69.0	73.0	70.0	69.0	76.0	73.0	69.0	71.0	62.0	56.0	67.0	63.0	65.0	65.0	67.0	75.0	59.0	60.0	67.0	69.0	69.0	66.0	62.0	64.0	68.0	60.0	56.0	51.0	0
65.0	60.0	71.0	72.0	67.0	72.0	68.0	72.0	54.0	55.0	75.0	70.0	75.0	75.0	75.0	70.0	69.0	68.0	61.0	62.0	74.0	71.0	74.0	79.0	72.0	76.0	62.0	61.0	71.0	68.0	76.0	75.0	63.0	60.0	65.0	70.0	49.0	48.0	73.0	68.0	75.0	74.0	66.0	67.0	0
77.0	69.0	77.0	79.0	60.0	59.0	65.0	68.0	57.0	54.0	76.0	76.0	60.0	66.0	39.0	36.0	63.0	65.0	54.0	60.0	75.0	71.0	59.0	63.0	43.0	38.0	64.0	49.0	53.0	42.0	67.0	73.0	62.0	60.0	55.0	52.0	59.0	58.0	55.0	43.0	41.0	37.0	39.0	26.0	0
73.0	73.0	75.0	79.0	64.0	66.0	68.0	61.0	71.0	68.0	77.0	75.0	63.0	73.0	62.0	55.0	70.0	64.0	77.0	75.0	75.0	79.0	70.0	75.0	65.0	59.0	68.0	56.0	63.0	67.0	74.0	73.0	60.0	60.0	62.0	60.0	73.0	77.0	70.0	72.0	73.0	67.0	64.0	61.0	0
76.0	77.0	69.0	70.0	64.0	69.0	76.0	80.0	50.0	56.0	70.0	74.0	61.0	55.0	54.0	59.0	65.0	65.0	53.0	72.0	76.0	73.0	51.0	47.0	43.0	46.0	66.0	80.0	73.0	73.0	71.0	65.0	60.0	53.0	69.0	70.0	54.0	62.0	64.0	66.0	51.0	42.0	28.0	22.0	0
71.0	67.0	77.0	74.0	67.0	61.0	75.0	71.0	74.0	69.0	73.0	73.0	73.0	66.0	62.0	64.0	75.0	71.0	71.0	65.0	78.0	68.0	73.0	70.0	61.0	59.0	68.0	67.0	69.0	66.0	71.0	70.0	64.0	64.0	66.0	68.0	70.0	68.0	66.0	51.0	61.0	43.0	44.0	37.0	0
63.0	63.0	69.0	72.0	67.0	62.0	65.0	57.0	68.0	53.0	68.0	71.0	73.0	78.0	64.0	58.0	61.0	54.0	70.0	61.0	72.0	67.0	72.0	68.0	57.0	55.0	61.0	53.0	66.0	60.0	76.0	77.0	73.0	66.0	66.0	58.0	75.0	70.0	77.0	67.0	78.0	68.0	64.0	58.0	0
70.0	66.0	61.0	66.0	61.0	58.0	69.0	69.0	72.0	68.0	62.0	71.0	71.0	71.0	63.0	59.0	74.0	75.0	70.0	69.0	83.0	77.0	73.0	70.0	41.0	37.0	39.0	40.0	58.0	46.0	75.0	73.0	65.0	66.0	67.0	69.0	70.0	66.0	70.0	64.0	60.0	55.0	49.0	41.0	0
73.0	80.0	78.0	78.0	75.0	73.0	78.0	75.0	70.0	66.0	77.0	77.0	67.0	71.0	60.0	63.0	71.0	74.0	77.0	75.0	74.0	76.0	61.0	67.0	60.0	60.0	64.0	63.0	62.0	58.0	72.0	77.0	59.0	58.0	65.0	70.0	68.0	69.0	64.0	64.0	63.0	63.0	56.0	51.0	1
65.0	56.0	67.0	58.0	76.0	79.0	70.0	71.0	59.0	50.0	76.0	61.0	72.0	64.0	69.0	73.0	71.0	68.0	67.0	50.0	75.0	65.0	71.0	62.0	63.0	70.0	66.0	55.0	59.0	52.0	74.0	60.0	59.0	58.0	68.0	63.0	54.0	38.0	57.0	52.0	71.0	74.0	59.0	65.0	0
62.0	54.0	73.0	68.0	72.0	71.0	76.0	76.0	62.0	52.0	66.0	58.0	73.0	65.0	70.0	70.0	73.0	73.0	59.0	52.0	65.0	59.0	70.0	55.0	72.0	65.0	68.0	70.0	69.0	66.0	69.0	66.0	61.0	51.0	69.0	72.0	60.0	54.0	74.0	68.0	73.0	67.0	56.0	52.0	0
68.0	58.0	76.0	71.0	64.0	70.0	73.0	75.0	61.0	58.0	68.0	64.0	69.0	71.0	66.0	73.0	75.0	69.0	78.0	74.0	81.0	78.0	73.0	74.0	72.0	80.0	69.0	69.0	67.0	67.0	74.0	74.0	58.0	59.0	69.0	70.0	58.0	53.0	70.0	67.0	66.0	78.0	53.0	64.0	0
75.0	74.0	71.0	71.0	62.0	58.0	70.0	64.0	71.0	68.0	76.0	68.0	71.0	71.0	58.0	58.0	70.0	69.0	70.0	72.0	75.0	73.0	74.0	72.0	66.0	60.0	63.0	66.0	70.0	64.0	75.0	70.0	64.0	62.0	66.0	62.0	68.0	69.0	69.0	66.0	64.0	58.0	57.0	52.0	0
62.0	67.0	64.0	70.0	59.0	58.0	67.0	74.0	60.0	66.0	68.0	68.0	73.0	71.0	60.0	63.0	64.0	74.0	64.0	65.0	74.0	77.0	69.0	73.0	59.0	58.0	58.0	67.0	65.0	69.0	78.0	76.0	61.0	62.0	64.0	67.0	72.0	74.0	71.0	71.0	71.0	69.0	66.0	61.0	1
65.0	69.0	66.0	76.0	58.0	67.0	65.0	72.0	66.0	64.0	77.0	75.0	64.0	62.0	63.0	59.0	71.0	61.0	67.0	45.0	74.0	45.0	66.0	46.0	64.0	48.0	62.0	27.0	65.0	67.0	72.0	72.0	62.0	66.0	71.0	64.0	71.0	70.0	72.0	69.0	70.0	65.0	63.0	61.0	0
65.0	67.0	67.0	61.0	55.0	57.0	66.0	74.0	64.0	69.0	61.0	62.0	71.0	71.0	53.0	53.0	64.0	71.0	65.0	66.0	71.0	73.0	65.0	70.0	47.0	39.0	80.0	75.0	67.0	64.0	72.0	66.0	53.0	55.0	63.0	64.0	60.0	61.0	74.0	63.0	59.0	58.0	50.0	49.0	0
68.0	62.0	64.0	65.0	70.0	69.0	76.0	75.0	63.0	59.0	70.0	59.0	72.0	66.0	69.0	68.0	74.0	74.0	79.0	70.0	83.0	83.0	72.0	69.0	73.0	78.0	80.0	83.0	71.0	70.0	71.0	63.0	54.0	51.0	71.0	70.0	61.0	56.0	77.0	76.0	66.0	67.0	49.0	54.0	0
47.0	47.0	48.0	69.0	80.0	52.0	52.0	52.0	58.0	46.0	45.0	48.0	42.0	59.0	40.0	38.0	62.0	54.0	63.0	69.0	64.0	63.0	79.0	70.0	33.0	19.0	49.0	46.0	44.0	43.0	49.0	57.0	43.0	75.0	49.0	27.0	36.0	39.0	47.0	57.0	14.0	20.0	21.0	4.0	0
58.0	70.0	62.0	73.0	34.0	41.0	55.0	54.0	65.0	77.0	73.0	78.0	65.0	65.0	33.0	48.0	57.0	64.0	69.0	67.0	68.0	64.0	61.0	58.0	60.0	59.0	73.0	70.0	45.0	40.0	71.0	74.0	52.0	56.0	59.0	62.0	67.0	75.0	36.0	39.0	22.0	19.0	29.0	24.0	0
80.0	76.0	75.0	75.0	69.0	68.0	74.0	75.0	77.0	77.0	76.0	78.0	74.0	70.0	66.0	65.0	67.0	75.0	74.0	73.0	74.0	77.0	68.0	67.0	61.0	58.0	60.0	67.0	61.0	63.0	75.0	75.0	66.0	62.0	59.0	61.0	77.0	74.0	69.0	67.0	65.0	66.0	61.0	58.0	1
72.0	70.0	75.0	80.0	73.0	70.0	76.0	73.0	66.0	56.0	72.0	70.0	73.0	75.0	67.0	65.0	69.0	69.0	73.0	72.0	81.0	77.0	80.0	79.0	67.0	64.0	64.0	66.0	69.0	68.0	70.0	75.0	63.0	59.0	66.0	63.0	74.0	77.0	81.0	78.0	79.0	75.0	65.0	66.0	1
67.0	66.0	67.0	65.0	74.0	65.0	76.0	70.0	71.0	68.0	70.0	68.0	69.0	65.0	70.0	70.0	72.0	72.0	76.0	71.0	77.0	72.0	64.0	49.0	45.0	35.0	71.0	67.0	67.0	64.0	72.0	66.0	62.0	57.0	74.0	72.0	72.0	69.0	72.0	66.0	76.0	71.0	58.0	45.0	0
67.0	68.0	73.0	78.0	65.0	63.0	67.0	60.0	63.0	62.0	71.0	68.0	76.0	73.0	59.0	61.0	62.0	56.0	74.0	73.0	78.0	76.0	79.0	79.0	70.0	70.0	68.0	67.0	65.0	67.0	76.0	75.0	63.0	61.0	61.0	56.0	76.0	75.0	74.0	77.0	76.0	74.0	59.0	68.0	0
74.0	81.0	80.0	78.0	70.0	69.0	74.0	77.0	69.0	71.0	73.0	76.0	68.0	68.0	62.0	61.0	68.0	68.0	67.0	70.0	74.0	80.0	68.0	74.0	57.0	62.0	57.0	65.0	61.0	65.0	71.0	76.0	63.0	65.0	67.0	67.0	70.0	74.0	63.0	72.0	68.0	70.0	61.0	64.0	1
74.0	67.0	69.0	75.0	59.0	57.0	70.0	68.0	70.0	62.0	79.0	76.0	74.0	70.0	64.0	56.0	71.0	73.0	72.0	64.0	81.0	72.0	75.0	66.0	60.0	57.0	68.0	62.0	59.0	38.0	74.0	66.0	71.0	60.0	67.0	59.0	66.0	58.0	70.0	50.0	45.0	31.0	36.0	35.0	0
77.0	63.0	68.0	70.0	66.0	70.0	80.0	79.0	60.0	57.0	75.0	68.0	63.0	66.0	63.0	69.0	69.0	70.0	36.0	34.0	48.0	47.0	72.0	77.0	62.0	66.0	62.0	62.0	57.0	69.0	73.0	75.0	62.0	63.0	69.0	71.0	56.0	53.0	74.0	76.0	72.0	73.0	64.0	63.0	0
65.0	65.0	71.0	77.0	70.0	68.0	73.0	72.0	68.0	65.0	78.0	75.0	77.0	65.0	61.0	58.0	71.0	61.0	76.0	77.0	76.0	75.0	65.0	72.0	57.0	43.0	69.0	68.0	67.0	67.0	70.0	66.0	57.0	59.0	66.0	59.0	64.0	61.0	63.0	58.0	63.0	54.0	34.0	27.0	0
64.0	72.0	70.0	74.0	63.0	70.0	73.0	74.0	61.0	69.0	65.0	75.0	61.0	71.0	65.0	67.0	73.0	69.0	72.0	71.0	74.0	81.0	69.0	69.0	65.0	65.0	78.0	75.0	67.0	71.0	66.0	74.0	54.0	60.0	64.0	68.0	64.0	68.0	69.0	71.0	65.0	65.0	56.0	58.0	0
77.0	61.0	62.0	68.0	62.0	58.0	72.0	68.0	77.0	71.0	76.0	77.0	72.0	75.0	62.0	57.0	77.0	74.0	61.0	58.0	72.0	76.0	69.0	68.0	56.0	53.0	57.0	54.0	69.0	70.0	73.0	79.0	65.0	70.0	66.0	68.0	67.0	66.0	71.0	67.0	60.0	60.0	53.0	57.0	0
70.0	60.0	75.0	78.0	69.0	69.0	68.0	71.0	68.0	59.0	76.0	69.0	73.0	71.0	67.0	65.0	66.0	63.0	75.0	65.0	75.0	72.0	77.0	79.0	75.0	75.0	70.0	64.0	73.0	75.0	76.0	74.0	63.0	61.0	64.0	63.0	66.0	64.0	72.0	75.0	73.0	72.0	64.0	61.0	0
62.0	80.0	54.0	68.0	66.0	70.0	68.0	69.0	68.0	70.0	63.0	70.0	68.0	58.0	57.0	50.0	68.0	65.0	66.0	70.0	68.0	65.0	65.0	74.0	53.0	61.0	59.0	67.0	68.0	72.0	74.0	72.0	61.0	61.0	67.0	69.0	64.0	72.0	68.0	70.0	61.0	60.0	55.0	63.0	0
72.0	66.0	65.0	65.0	64.0	61.0	71.0	78.0	73.0	69.0	68.0	65.0	62.0	65.0	66.0	66.0	72.0	74.0	67.0	61.0	77.0	71.0	68.0	65.0	64.0	60.0	73.0	69.0	70.0	69.0	74.0	72.0	61.0	63.0	69.0	68.0	68.0	63.0	71.0	72.0	65.0	63.0	58.0	60.0	0
62.0	54.0	65.0	65.0	24.0	31.0	79.0	66.0	53.0	54.0	76.0	72.0	47.0	50.0	30.0	25.0	73.0	74.0	62.0	55.0	76.0	78.0	56.0	47.0	27.0	34.0	56.0	78.0	68.0	68.0	66.0	68.0	60.0	60.0	66.0	68.0	55.0	51.0	68.0	71.0	31.0	29.0	27.0	18.0	0
61.0	60.0	60.0	62.0	64.0	72.0	68.0	67.0	74.0	68.0	76.0	70.0	74.0	71.0	76.0	74.0	74.0	70.0	75.0	66.0	69.0	62.0	65.0	60.0	66.0	65.0	68.0	59.0	64.0	59.0	72.0	65.0	55.0	56.0	66.0	66.0	66.0	60.0	60.0	58.0	60.0	67.0	49.0	52.0	0
66.0	73.0	75.0	74.0	67.0	67.0	73.0	71.0	72.0	63.0	79.0	78.0	64.0	74.0	66.0	74.0	77.0	73.0	75.0	62.0	79.0	67.0	67.0	72.0	66.0	59.0	73.0	69.0	70.0	73.0	77.0	74.0	62.0	66.0	69.0	66.0	64.0	62.0	78.0	75.0	73.0	63.0	50.0	46.0	0
62.0	60.0	69.0	61.0	63.0	63.0	70.0	68.0	70.0	65.0	77.0	56.0	71.0	65.0	69.0	68.0	74.0	78.0	77.0	70.0	80.0	73.0	79.0	75.0	76.0	67.0	74.0	69.0	66.0	71.0	70.0	61.0	54.0	54.0	66.0	66.0	58.0	56.0	72.0	73.0	71.0	64.0	49.0	42.0	0
75.0	67.0	79.0	72.0	64.0	58.0	72.0	68.0	60.0	62.0	66.0	69.0	68.0	74.0	58.0	54.0	63.0	58.0	63.0	61.0	74.0	70.0	63.0	70.0	46.0	43.0	64.0	51.0	71.0	65.0	73.0	77.0	67.0	68.0	67.0	59.0	70.0	65.0	73.0	66.0	60.0	67.0	55.0	58.0	0
79.0	78.0	66.0	63.0	69.0	62.0	78.0	70.0	72.0	71.0	73.0	78.0	75.0	65.0	68.0	62.0	76.0	71.0	68.0	68.0	72.0	71.0	52.0	48.0	23.0	26.0	66.0	59.0	66.0	66.0	72.0	74.0	56.0	58.0	67.0	63.0	66.0	69.0	70.0	74.0	34.0	33.0	11.0	12.0	0
54.0	52.0	72.0	69.0	73.0	56.0	69.0	67.0	67.0	61.0	70.0	71.0	72.0	62.0	70.0	60.0	69.0	70.0	73.0	71.0	79.0	72.0	78.0	66.0	72.0	67.0	63.0	58.0	73.0	70.0	70.0	72.0	61.0	60.0	67.0	72.0	67.0	63.0	76.0	66.0	78.0	63.0	63.0	59.0	0
72.0	69.0	65.0	65.0	66.0	67.0	76.0	78.0	72.0	70.0	77.0	79.0	66.0	67.0	65.0	60.0	71.0	72.0	74.0	67.0	79.0	79.0	72.0	67.0	57.0	51.0	68.0	56.0	68.0	63.0	76.0	77.0	61.0	64.0	68.0	65.0	77.0	76.0	76.0	64.0	71.0	57.0	41.0	39.0	0
64.0	59.0	76.0	72.0	55.0	52.0	63.0	66.0	68.0	63.0	75.0	72.0	70.0	64.0	60.0	57.0	75.0	68.0	62.0	59.0	69.0	73.0	74.0	67.0	49.0	42.0	66.0	51.0	58.0	48.0	75.0	73.0	76.0	75.0	64.0	62.0	73.0	70.0	72.0	51.0	71.0	42.0	61.0	39.0	0
69.0	66.0	67.0	67.0	75.0	78.0	78.0	69.0	60.0	62.0	68.0	73.0	60.0	66.0	69.0	75.0	64.0	67.0	67.0	60.0	72.0	67.0	60.0	63.0	65.0	64.0	70.0	64.0	62.0	63.0	77.0	72.0	69.0	58.0	64.0	64.0	70.0	54.0	62.0	47.0	70.0	46.0	56.0	46.0	0
54.0	53.0	73.0	68.0	77.0	65.0	65.0	72.0	60.0	50.0	69.0	64.0	73.0	75.0	74.0	76.0	69.0	72.0	66.0	60.0	74.0	67.0	68.0	69.0	69.0	78.0	56.0	67.0	69.0	61.0	76.0	71.0	67.0	64.0	73.0	70.0	55.0	49.0	70.0	61.0	73.0	70.0	61.0	61.0	0
64.0	55.0	65.0	57.0	64.0	63.0	75.0	76.0	59.0	55.0	70.0	59.0	73.0	69.0	71.0	70.0	75.0	72.0	57.0	52.0	70.0	56.0	76.0	67.0	64.0	60.0	69.0	60.0	64.0	63.0	69.0	66.0	62.0	62.0	67.0	70.0	65.0	60.0	79.0	77.0	77.0	75.0	63.0	60.0	0
66.0	68.0	67.0	72.0	65.0	71.0	71.0	71.0	60.0	67.0	69.0	78.0	75.0	72.0	68.0	66.0	69.0	68.0	77.0	77.0	81.0	80.0	68.0	69.0	70.0	65.0	66.0	65.0	62.0	66.0	74.0	76.0	59.0	62.0	64.0	63.0	67.0	75.0	70.0	75.0	74.0	76.0	62.0	65.0	0
67.0	74.0	73.0	74.0	54.0	63.0	58.0	72.0	59.0	71.0	75.0	82.0	59.0	77.0	38.0	38.0	56.0	70.0	60.0	70.0	70.0	84.0	63.0	67.0	33.0	38.0	57.0	69.0	62.0	65.0	71.0	72.0	54.0	60.0	57.0	61.0	53.0	73.0	58.0	67.0	49.0	56.0	27.0	36.0	0
69.0	65.0	72.0	68.0	70.0	71.0	76.0	78.0	64.0	62.0	72.0	68.0	76.0	78.0	68.0	73.0	68.0	72.0	59.0	53.0	66.0	66.0	67.0	75.0	65.0	67.0	64.0	55.0	71.0	72.0	78.0	75.0	62.0	61.0	67.0	66.0	66.0	64.0	79.0	75.0	73.0	75.0	63.0	62.0	0
69.0	71.0	70.0	78.0	61.0	63.0	67.0	65.0	59.0	59.0	66.0	69.0	71.0	75.0	65.0	58.0	60.0	55.0	62.0	59.0	67.0	66.0	74.0	74.0	64.0	60.0	57.0	54.0	70.0	73.0	69.0	76.0	62.0	64.0	61.0	61.0	66.0	65.0	72.0	73.0	68.0	68.0	59.0	63.0	0
60.0	59.0	67.0	58.0	66.0	60.0	72.0	79.0	74.0	75.0	71.0	70.0	72.0	66.0	70.0	65.0	77.0	74.0	67.0	76.0	74.0	81.0	57.0	56.0	42.0	42.0	50.0	59.0	62.0	66.0	70.0	73.0	59.0	62.0	67.0	66.0	71.0	76.0	70.0	69.0	67.0	59.0	60.0	55.0	0
37.0	23.0	70.0	67.0	56.0	49.0	26.0	20.0	36.0	32.0	65.0	62.0	73.0	72.0	60.0	52.0	37.0	21.0	61.0	58.0	75.0	72.0	75.0	71.0	75.0	76.0	68.0	59.0	22.0	15.0	76.0	72.0	64.0	61.0	41.0	31.0	51.0	45.0	21.0	22.0	75.0	78.0	56.0	49.0	0
80.0	74.0	82.0	77.0	74.0	74.0	73.0	77.0	64.0	61.0	73.0	73.0	73.0	72.0	62.0	66.0	66.0	68.0	63.0	61.0	69.0	75.0	70.0	75.0	59.0	64.0	63.0	69.0	66.0	66.0	70.0	77.0	62.0	62.0	60.0	65.0	67.0	66.0	74.0	71.0	66.0	71.0	59.0	62.0	0
59.0	68.0	69.0	67.0	69.0	59.0	78.0	73.0	66.0	65.0	77.0	73.0	74.0	66.0	66.0	55.0	71.0	66.0	69.0	68.0	75.0	73.0	80.0	79.0	69.0	65.0	69.0	66.0	68.0	65.0	75.0	71.0	59.0	61.0	65.0	64.0	73.0	71.0	81.0	75.0	74.0	65.0	69.0	66.0	1
66.0	81.0	75.0	72.0	69.0	67.0	74.0	81.0	67.0	73.0	76.0	75.0	69.0	64.0	58.0	57.0	74.0	74.0	56.0	62.0	74.0	78.0	55.0	50.0	37.0	38.0	65.0	73.0	61.0	61.0	73.0	73.0	61.0	63.0	67.0	66.0	60.0	71.0	46.0	58.0	35.0	37.0	24.0	20.0	0
74.0	73.0	72.0	75.0	63.0	62.0	67.0	67.0	73.0	74.0	75.0	79.0	70.0	71.0	64.0	67.0	65.0	69.0	79.0	78.0	81.0	80.0	71.0	73.0	60.0	62.0	69.0	67.0	69.0	69.0	75.0	75.0	66.0	67.0	67.0	66.0	71.0	73.0	66.0	69.0	62.0	65.0	55.0	56.0	1
79.0	58.0	73.0	78.0	67.0	65.0	74.0	71.0	64.0	54.0	76.0	68.0	72.0	69.0	70.0	64.0	69.0	64.0	63.0	53.0	74.0	64.0	73.0	67.0	60.0	57.0	58.0	51.0	65.0	68.0	76.0	75.0	66.0	63.0	66.0	62.0	66.0	58.0	71.0	67.0	71.0	68.0	62.0	60.0	0
60.0	58.0	74.0	68.0	44.0	48.0	85.0	60.0	56.0	48.0	71.0	70.0	46.0	43.0	57.0	43.0	75.0	60.0	62.0	44.0	69.0	52.0	57.0	42.0	20.0	23.0	58.0	60.0	38.0	41.0	67.0	70.0	64.0	68.0	59.0	47.0	69.0	55.0	65.0	55.0	19.0	47.0	18.0	17.0	0
76.0	59.0	82.0	76.0	80.0	56.0	74.0	67.0	67.0	58.0	77.0	71.0	56.0	68.0	60.0	64.0	66.0	66.0	66.0	66.0	82.0	79.0	40.0	45.0	49.0	48.0	75.0	70.0	64.0	35.0	71.0	60.0	39.0	28.0	71.0	66.0	73.0	61.0	71.0	49.0	53.0	45.0	29.0	15.0	0
73.0	60.0	68.0	54.0	75.0	63.0	77.0	72.0	60.0	54.0	66.0	69.0	69.0	66.0	66.0	59.0	73.0	59.0	64.0	62.0	76.0	76.0	77.0	68.0	66.0	57.0	80.0	62.0	66.0	60.0	71.0	66.0	61.0	59.0	68.0	61.0	69.0	63.0	79.0	67.0	74.0	73.0	62.0	58.0	0
65.0	66.0	71.0	72.0	67.0	75.0	76.0	83.0	70.0	74.0	70.0	76.0	70.0	68.0	63.0	71.0	69.0	76.0	72.0	73.0	76.0	80.0	69.0	68.0	57.0	59.0	59.0	56.0	62.0	68.0	75.0	73.0	65.0	61.0	69.0	73.0	66.0	70.0	63.0	65.0	65.0	67.0	53.0	42.0	0
65.0	77.0	64.0	65.0	56.0	62.0	61.0	69.0	71.0	74.0	70.0	74.0	63.0	64.0	57.0	64.0	66.0	68.0	66.0	75.0	65.0	74.0	63.0	65.0	54.0	59.0	64.0	68.0	65.0	74.0	72.0	78.0	64.0	67.0	69.0	71.0	65.0	70.0	59.0	68.0	56.0	63.0	50.0	51.0	0
65.0	77.0	72.0	73.0	57.0	60.0	59.0	68.0	65.0	70.0	72.0	73.0	61.0	71.0	51.0	57.0	60.0	63.0	69.0	68.0	75.0	80.0	70.0	70.0	58.0	61.0	64.0	69.0	65.0	72.0	71.0	74.0	60.0	67.0	63.0	63.0	50.0	59.0	45.0	66.0	44.0	52.0	40.0	44.0	0
60.0	51.0	75.0	60.0	65.0	45.0	64.0	55.0	55.0	61.0	66.0	74.0	61.0	50.0	62.0	41.0	70.0	63.0	60.0	62.0	76.0	69.0	70.0	54.0	51.0	47.0	77.0	80.0	69.0	48.0	74.0	59.0	72.0	57.0	76.0	68.0	69.0	63.0	62.0	53.0	57.0	31.0	46.0	30.0	0
56.0	56.0	63.0	66.0	76.0	76.0	68.0	73.0	62.0	54.0	65.0	62.0	70.0	65.0	74.0	72.0	65.0	64.0	64.0	53.0	64.0	56.0	63.0	61.0	73.0	64.0	66.0	60.0	66.0	74.0	76.0	75.0	65.0	61.0	71.0	73.0	60.0	53.0	61.0	73.0	67.0	68.0	59.0	56.0	1
77.0	77.0	70.0	71.0	68.0	66.0	75.0	75.0	73.0	72.0	71.0	77.0	66.0	65.0	60.0	58.0	70.0	70.0	71.0	74.0	80.0	79.0	64.0	64.0	60.0	55.0	70.0	68.0	76.0	74.0	75.0	75.0	65.0	65.0	73.0	73.0	71.0	70.0	73.0	73.0	63.0	62.0	52.0	52.0	0
61.0	76.0	71.0	68.0	77.0	69.0	77.0	69.0	64.0	75.0	71.0	81.0	75.0	72.0	71.0	69.0	70.0	73.0	61.0	71.0	69.0	79.0	64.0	65.0	62.0	66.0	61.0	65.0	71.0	68.0	67.0	71.0	59.0	64.0	66.0	65.0	60.0	68.0	74.0	71.0	69.0	68.0	63.0	59.0	1
75.0	72.0	75.0	79.0	72.0	68.0	79.0	77.0	69.0	66.0	73.0	77.0	67.0	73.0	57.0	58.0	69.0	69.0	67.0	65.0	77.0	68.0	69.0	65.0	58.0	54.0	68.0	60.0	67.0	66.0	75.0	78.0	63.0	66.0	68.0	64.0	72.0	69.0	73.0	61.0	52.0	44.0	34.0	37.0	0
33.0	21.0	38.0	54.0	60.0	52.0	41.0	50.0	26.0	29.0	58.0	58.0	76.0	71.0	59.0	68.0	17.0	13.0	75.0	73.0	73.0	78.0	65.0	67.0	62.0	47.0	59.0	57.0	23.0	26.0	73.0	74.0	52.0	58.0	40.0	38.0	49.0	45.0	11.0	13.0	62.0	64.0	46.0	40.0	0
67.0	68.0	70.0	72.0	70.0	72.0	70.0	76.0	68.0	71.0	74.0	70.0	75.0	76.0	71.0	75.0	77.0	78.0	69.0	72.0	82.0	74.0	69.0	75.0	70.0	71.0	70.0	69.0	67.0	66.0	68.0	63.0	57.0	61.0	65.0	64.0	51.0	52.0	76.0	76.0	73.0	74.0	55.0	56.0	0
71.0	75.0	76.0	74.0	71.0	68.0	67.0	68.0	69.0	75.0	75.0	74.0	59.0	58.0	71.0	69.0	70.0	74.0	74.0	72.0	71.0	78.0	69.0	72.0	69.0	72.0	63.0	61.0	59.0	70.0	72.0	75.0	61.0	66.0	70.0	71.0	59.0	64.0	64.0	60.0	72.0	61.0	55.0	63.0	0
83.0	64.0	66.0	67.0	67.0	74.0	74.0	72.0	64.0	68.0	75.0	73.0	78.0	73.0	72.0	57.0	71.0	67.0	73.0	65.0	78.0	73.0	76.0	69.0	63.0	57.0	63.0	53.0	67.0	60.0	77.0	74.0	69.0	64.0	67.0	64.0	69.0	63.0	68.0	54.0	65.0	64.0	43.0	42.0	0
69.0	55.0	75.0	73.0	63.0	64.0	70.0	66.0	61.0	75.0	77.0	75.0	74.0	76.0	63.0	61.0	73.0	75.0	49.0	67.0	72.0	69.0	66.0	74.0	48.0	48.0	53.0	66.0	64.0	68.0	71.0	71.0	60.0	64.0	62.0	68.0	67.0	74.0	65.0	70.0	63.0	64.0	50.0	52.0	0
62.0	67.0	68.0	70.0	65.0	70.0	73.0	77.0	69.0	70.0	69.0	73.0	71.0	74.0	71.0	71.0	76.0	75.0	66.0	67.0	73.0	73.0	70.0	74.0	63.0	67.0	58.0	68.0	66.0	69.0	78.0	79.0	69.0	70.0	71.0	73.0	72.0	71.0	73.0	77.0	72.0	76.0	64.0	66.0	1
76.0	65.0	60.0	40.0	32.0	34.0	65.0	50.0	53.0	37.0	66.0	53.0	33.0	31.0	30.0	30.0	69.0	75.0	64.0	45.0	68.0	65.0	57.0	43.0	23.0	23.0	53.0	77.0	48.0	32.0	55.0	32.0	48.0	23.0	62.0	51.0	65.0	59.0	43.0	39.0	35.0	30.0	24.0	21.0	0
70.0	72.0	65.0	64.0	71.0	69.0	75.0	76.0	65.0	68.0	69.0	79.0	65.0	74.0	62.0	67.0	73.0	73.0	53.0	51.0	72.0	69.0	74.0	68.0	49.0	44.0	52.0	48.0	65.0	68.0	64.0	72.0	57.0	58.0	66.0	69.0	64.0	69.0	76.0	73.0	66.0	69.0	50.0	53.0	0
63.0	58.0	66.0	55.0	56.0	58.0	69.0	74.0	44.0	48.0	63.0	60.0	76.0	67.0	73.0	73.0	58.0	66.0	68.0	63.0	72.0	74.0	70.0	72.0	77.0	75.0	70.0	71.0	71.0	67.0	75.0	73.0	60.0	59.0	71.0	70.0	65.0	62.0	70.0	69.0	71.0	70.0	58.0	61.0	0
63.0	69.0	70.0	72.0	66.0	70.0	66.0	72.0	71.0	67.0	74.0	77.0	70.0	71.0	67.0	69.0	69.0	68.0	75.0	73.0	73.0	77.0	67.0	66.0	62.0	59.0	62.0	58.0	61.0	65.0	74.0	75.0	63.0	67.0	65.0	67.0	71.0	71.0	68.0	70.0	74.0	72.0	56.0	60.0	0
55.0	66.0	58.0	75.0	71.0	77.0	68.0	73.0	63.0	69.0	77.0	78.0	60.0	69.0	59.0	60.0	69.0	69.0	67.0	70.0	72.0	80.0	67.0	72.0	53.0	60.0	70.0	58.0	46.0	67.0	68.0	84.0	69.0	79.0	70.0	74.0	62.0	71.0	67.0	66.0	63.0	61.0	53.0	60.0	0
65.18568952451324	69.22998266715926	67.68143104754867	69.68143104754867	66.27427580980529	70.0	73.31856895245133	78.27427580980529	68.04429314264603	70.0	70.27427580980529	74.59284476225662	70.36286209509736	75.91141371470795	69.08858628529205	69.08858628529205	74.08858628529205	75.63713790490264	66.95570685735397	67.95570685735397	73.0	74.91141371470795	68.08858628529205	72.08858628529205	60.77001733284074	64.1328794279381	60.867120572061914	66.72572419019471	66.63713790490264	68.68143104754867	75.1328794279381	77.40715523774338	66.77001733284074	69.04429314264603	69.40715523774338	72.04429314264603	72.31856895245133	72.91141371470795	73.31856895245133	77.0	71.68143104754867	74.72572419019471	63.68143104754868	65.68143104754867	1
66.00223113989105	59.993306580326866	71.3370518998184	75.67187265974577	62.667410379963684	66.66964151985472	72.66517924007263	73.0	61.66517924007264	61.66071696029054	61.32812734025423	75.33482075992737	70.66741037996368	72.66517924007263	65.67410379963681	65.33482075992737	71.6629481001816	69.6629481001816	66.6629481001816	73.3415141796005	79.0	72.32366506047214	73.66071696029054	75.99776886010895	61.667410379963684	64.66964151985472	71.99553772021791	76.00446227978209	67.66741037996368	68.33482075992737	70.33258962003632	75.66741037996368	65.0	64.00223113989105	67.33035848014528	67.66517924007263	63.99553772021791	69.67187265974577	70.99553772021791	72.0	67.33928303970946	66.66964151985472	59.002231139891045	57.337051899818405	1
70.52719144961758	74.20921282557364	72.39539358721318	71.73640427519122	67.39539358721318	71.39539358721318	71.79078717442636	77.8682021375956	63.26359572480879	67.0	73.0	75.47280855038242	70.73640427519122	73.8682021375956	60.18618076163953	61.65898931202196	67.26359572480878	64.52719144961758	73.07741496316926	69.94561710076486	77.1317978624044	76.60460641278682	70.1317978624044	70.81381923836047	61.65898931202196	61.0	62.790787174426356	58.65898931202196	64.44977648644831	69.0	75.73640427519122	75.0	64.1317978624044	64.47280855038242	66.0	67.0	67.34101068797804	68.81381923836047	70.1317978624044	70.60460641278682	64.26359572480878	66.73640427519122	55.73640427519121	54.39539358721318	1
71.4469448370671	71.58163602059282	71.43265440823713	75.8510183876443	63.567345591762866	64.83672795881435	68.41836397940718	68.98570957117005	70.4469448370671	72.58163602059282	73.86530881647427	77.2979632247114	70.56734559176287	70.1489816123557	63.432654408237134	65.58163602059282	65.0	67.01429042882995	77.01429042882995	77.1489816123557	80.43265440823713	79.43265440823713	71.28367279588143	73.8510183876443	61.702036775288605	63.418363979407175	67.01429042882995	65.2979632247114	68.71632720411857	70.98570957117005	74.1489816123557	75.8510183876443	65.71632720411857	66.1489816123557	67.0	65.1489816123557	69.01429042882995	71.2979632247114	66.28367279588143	71.26938236705148	63.13469118352574	65.28367279588143	56.13469118352574	56.28367279588144	1
69.65890860579198	70.7364365576832	73.552969535264	71.7364365576832	67.68475125642239	72.8423756282112	73.52712688463359	76.13178172115839	65.0	67.0	73.5788121858944	73.1576243717888	69.2894060929472	73.0	66.552969535264	64.552969535264	70.447030464736	67.7105939070528	70.18346702241921	64.7364365576832	77.13178172115839	73.7105939070528	70.7105939070528	64.447030464736	66.2894060929472	61.8682182788416	71.18346702241921	64.447030464736	72.8423756282112	70.7364365576832	74.5788121858944	75.5788121858944	63.263563442316794	61.5788121858944	67.7364365576832	67.5788121858944	63.2894060929472	61.8682182788416	69.2635634423168	69.1576243717888	64.552969535264	63.842375628211194	53.1317817211584	56.4211878141056	1
67.0991481720427	68.28233953404981	63.732765448028466	69.81680863799288	69.0	70.0	73.18319136200712	73.64872225806405	61.91595681003558	63.46553089605693	68.91595681003558	69.83191362007116	69.81680863799288	72.64872225806405	69.9008518279573	66.63361727598577	70.81680863799288	70.46553089605693	65.73276544802847	65.91595681003558	75.45042591397865	78.18319136200712	69.71766046595019	69.63361727598577	63.351277741935945	62.9008518279573	67.81680863799288	69.71766046595019	69.63361727598577	70.45042591397865	72.26723455197153	74.0	58.732765448028466	63.732765448028466	67.63361727598577	70.81680863799288	70.54957408602135	72.91595681003558	76.45042591397865	78.63361727598577	77.53446910394307	77.71766046595019	65.45042591397865	65.81680863799288	1
60.75953880443025	64.93256467405041	69.65394826075966	71.65394826075966	65.41348706518991	68.34605173924034	73.41348706518991	76.58651293481009	66.5190776088605	68.75953880443025	70.24046119556975	74.24046119556975	71.0	74.0	68.93256467405041	68.10559054367059	73.5190776088605	72.5190776088605	64.75953880443025	66.58651293481009	71.75953880443025	72.58651293481009	70.0	74.82697413037984	63.82697413037983	67.82697413037984	59.24046119556975	67.17302586962016	65.17302586962016	67.34605173924034	73.45164228291091	76.10559054367059	64.038155217721	67.10559054367059	68.5190776088605	72.17302586962016	69.93256467405041	70.17302586962016	74.65394826075966	77.41348706518991	74.06743532594959	76.0	66.4809223911395	67.65394826075966	1
69.83913963050006	71.89946226906254	69.95978490762501	70.0	65.0	69.02010754618749	70.06032263856248	65.24129055424993	69.0	71.95978490762501	76.83913963050006	77.89946226906254	68.06032263856248	71.06032263856248	63.16086036949995	70.02010754618749	69.14075282331245	71.08043018474997	67.95978490762501	73.85924717668755	74.95978490762501	73.97989245381251	69.02010754618749	65.18096791568745	70.83913963050006	67.97989245381251	62.89946226906253	64.08043018474997	66.0	68.02010754618749	73.10053773093746	75.08043018474997	67.04021509237499	67.06032263856248	69.04021509237499	65.16086036949994	66.12064527712496	71.0	69.08043018474997	65.24129055424993	77.87935472287504	75.02010754618749	65.95978490762501	63.06032263856248	1
66.17105997078264	66.48682008765209	64.71059970782636	70.85529985391318	70.36847976626109	71.19741979547845	73.17105997078264	71.65788005843473	61.684239883130545	62.0	69.02635982469582	69.19741979547845	69.14470014608682	70.31576011686946	70.48682008765209	67.51317991234791	70.14470014608682	69.0	65.34211994156527	64.14470014608682	75.65788005843473	77.48682008765209	69.46046026295627	68.97364017530418	65.17105997078264	65.19741979547845	66.97364017530418	69.28940029217364	68.97364017530418	70.65788005843473	73.0	74.34211994156527	59.026359824695824	63.51317991234791	66.80258020452155	69.80258020452155	69.14470014608682	69.94728035060835	75.46046026295627	78.31576011686946	78.14470014608682	79.17105997078264	66.17105997078264	66.34211994156527	1
66.98591357142236	57.042259285732925	72.97652261903727	77.96713166665216	62.995304523807455	67.9812180952298	72.00939095238509	73.0	61.0093909523851	59.03756380954037	59.03286833334783	75.99060904761491	70.99530452380745	72.00939095238509	68.95304523807452	65.99060904761491	70.02347738096273	68.02347738096273	65.02347738096273	76.94834976188199	79.0	68.06104119050312	71.03756380954037	75.01408642857764	61.995304523807455	65.9812180952298	70.02817285715528	77.97182714284472	67.99530452380745	68.99060904761491	70.00469547619255	75.99530452380745	65.0	64.98591357142236	66.0187819047702	67.00939095238509	62.02817285715528	71.96713166665216	69.02817285715528	72.0	69.96243619045963	67.9812180952298	59.98591357142236	58.97652261903726	1
71.74471575757362	67.38908268398114	74.35563307359246	71.61091731601886	72.25528424242638	74.96655038961131	76.03344961038869	74.74471575757362	65.0	65.38908268398114	73.32218346320377	72.96655038961131	67.71126614718492	71.06689922077739	68.0	67.28873385281508	68.03344961038869	68.32218346320377	67.0	62.03344961038869	76.71126614718492	74.32218346320377	68.10034883116607	63.32218346320377	66.0	64.2218346320377	66.06689922077739	62.35563307359246	70.7781653679623	69.0	73.67781653679623	75.32218346320377	64.67781653679623	62.61091731601885	64.38908268398114	66.03344961038869	63.64436692640754	60.67781653679623	70.03344961038869	70.25528424242638	68.57746770563016	69.83275194805655	58.18838502164901	60.54401809524147	1
72.8100239195765	70.8100239195765	74.1899760804235	79.1899760804235	71.64996013403918	69.1899760804235	76.0	73.0	66.27000797319216	58.43007175872948	73.08003189276866	72.16006378553732	71.10994418765485	74.72999202680784	67.0	64.1899760804235	69.27000797319216	69.0	71.10994418765485	69.83993621446268	79.91996810723134	76.1899760804235	78.64996013403918	77.37995216084701	67.0	65.35003986596082	66.43007175872948	66.8100239195765	68.72999202680784	68.0	70.54001594638433	74.72999202680784	62.45998405361567	59.54001594638433	67.08003189276866	64.08003189276866	73.45998405361567	75.37995216084701	80.45998405361567	77.1899760804235	78.45998405361567	75.0	65.54001594638433	67.35003986596082	1
63.236895646038484	64.91286575665146	72.0	74.79441793363222	66.52961195575482	66.2648059778774	74.52961195575482	75.20558206636778	64.05922391150962	66.47038804424518	73.05922391150962	76.52961195575482	69.67597011061298	74.0	66.2648059778774	63.47038804424519	70.0	69.0	63.79441793363222	65.47038804424518	71.85364184514184	72.52961195575482	71.32402988938702	75.20558206636778	65.52961195575482	69.0	64.17767173452886	66.79441793363222	65.05922391150962	65.79441793363222	68.32402988938702	72.52961195575482	58.05922391150962	62.47038804424519	66.32402988938702	69.94077608849038	68.32402988938702	69.52961195575482	77.52961195575482	77.20558206636778	77.0	75.7351940221226	69.20558206636778	70.2648059778774	1
67.11343436464769	64.30249163906049	72.88656563535231	74.8109427255872	76.54626254140926	76.69750836093951	73.84875418046975	69.8109427255872	65.15124581953025	62.37811454882562	74.11343436464769	75.11343436464769	65.11343436464769	67.15124581953025	67.8109427255872	70.0	66.11343436464769	69.07562290976513	67.03781145488256	60.52936036835587	74.03781145488256	74.96218854511744	62.264680184177934	64.03781145488256	66.1890572744128	70.88656563535231	62.037811454882565	61.11343436464769	64.07562290976513	68.96218854511744	73.0	75.96218854511744	64.11343436464769	66.03781145488256	61.30249163906049	64.03781145488256	65.03781145488256	60.41592600370818	68.03781145488256	74.62188545117438	74.15124581953025	79.8109427255872	66.96218854511744	67.8109427255872	1
66.75124685648004	64.74625943055987	70.51246856480041	73.75623428240021	75.00997485184034	75.25872799536029	73.75124685648004	70.49750628703991	64.00498742592016	62.0	72.50748113888025	73.25872799536029	66.24376571759979	67.99501257407984	68.74625943055987	69.25374056944013	67.24376571759979	69.0	66.50249371296009	61.24376571759979	74.49750628703991	75.74625943055987	64.23877829167962	65.49251886111975	65.75124685648004	69.25872799536029	63.49251886111975	63.48753143519958	65.49251886111975	69.49750628703991	73.0	75.50249371296009	62.50748113888025	65.25374056944013	62.741272004639704	65.74127200463971	66.24376571759979	62.9850377222395	70.23877829167962	75.99501257407984	75.24376571759979	79.75124685648004	66.75124685648004	67.50249371296009	1
62.0	67.0	65.69537066232866	70.0	61.54305599349298	63.086111986985955	69.54305599349298	75.27152799674649	63.81458399023947	67.69537066232866	68.42384266558216	70.11921332791081	72.15231466883567	72.27152799674649	64.6622693214038	66.3907413246573	69.08611198698596	74.42384266558216	64.84768533116433	65.84768533116433	73.57615733441784	75.30462933767134	69.42384266558216	73.42384266558216	60.69537066232865	61.81458399023947	58.0	67.42384266558216	65.42384266558216	69.0	78.0	77.27152799674649	64.3907413246573	65.3907413246573	66.96689865907514	69.54305599349298	72.0	72.72847200325351	71.84768533116433	73.54305599349298	71.42384266558216	71.96689865907514	65.15231466883567	63.11921332791081	1
71.14429351890287	66.9602096563592	74.18408386254367	72.0397903436408	72.85570648109713	75.22387420618448	75.77612579381552	74.14429351890287	65.0	64.9602096563592	73.40795806872816	73.22387420618448	67.36816772508736	70.55225158763103	68.0	67.63183227491264	67.77612579381552	68.40795806872816	67.0	61.77612579381552	76.36816772508736	74.40795806872816	67.32837738144656	63.40795806872816	66.0	65.0795806872816	65.55225158763103	62.18408386254368	69.9204193127184	69.0	73.59204193127184	75.40795806872816	64.59204193127184	63.0397903436408	63.9602096563592	65.77612579381552	63.81591613745632	60.59204193127184	69.77612579381552	70.85570648109713	69.2636645498253	71.11937103092241	59.303454893466096	61.48753875600977	1
75.42774809420912	73.0	72.85549618841826	76.57225190579088	64.57801524632698	67.85549618841826	76.0	74.28324428262738	67.42774809420912	66.7109923768365	76.85549618841826	78.42774809420912	62.15026715211786	68.86702286949048	67.85549618841826	64.99423665946388	68.71675571737262	67.71675571737262	68.99423665946388	66.13874047104564	78.28324428262738	76.99423665946388	67.72828239844485	70.86125952895436	70.42198475367302	69.0	73.0	69.42774809420912	63.722519057908734	66.71675571737262	74.99423665946388	74.85549618841826	66.56072522471865	65.27748094209127	68.2890076231635	65.71675571737262	69.00576334053612	67.15026715211786	78.57225190579088	72.00576334053612	76.14450381158174	72.00576334053612	64.86125952895436	66.2947709636996	1
63.00773469376556	75.10767346943753	70.77691836735939	68.44616326528124	74.32302040831259	69.0	75.43842857151567	68.10767346943753	65.11540816320309	74.33075510207814	72.33848979584371	80.33075510207814	73.43842857151567	71.77691836735939	69.21534693887506	69.22308163264061	69.77691836735939	72.55383673471876	62.56157142848433	71.66924489792186	70.33848979584371	77.88459183679691	65.11540816320309	65.0	64.00773469376557	66.44616326528124	61.446163265281236	64.77691836735939	69.88459183679691	68.0	68.33848979584371	71.89232653056247	60.78465306112495	64.66924489792186	66.66924489792186	65.0	61.33848979584371	68.66924489792186	72.88459183679691	69.66151020415629	71.00773469376557	69.56157142848433	63.66924489792186	59.89232653056247	1
62.66151383876221	71.18900395393206	77.52749011516985	83.71649406910191	64.3307569193811	68.18900395393206	72.0	74.04725098848301	53.37800790786412	57.37800790786412	70.81099604606794	70.0	70.81099604606794	72.14175296544904	54.28350593089809	53.23625494241507	63.0	67.0	54.23625494241507	57.28350593089809	70.81099604606794	71.04725098848301	70.18900395393206	73.95274901151699	54.09450197696603	56.952749011516985	53.90549802303397	56.76374505758493	62.23625494241507	64.18900395393206	74.90549802303397	72.28350593089809	62.141752965449044	65.14175296544904	60.047250988483015	64.14175296544904	64.23625494241507	67.3307569193811	72.23625494241507	76.90549802303397	62.56701186179618	62.37800790786412	61.09450197696603	64.81099604606794	1
68.34137613585288	69.47125378617628	74.76437310691186	73.10574924276474	67.0	68.23562689308814	68.78850151447051	73.57700302894102	64.10574924276474	65.34137613585288	74.10574924276474	77.10574924276474	68.23562689308814	74.0	60.65862386414712	60.44712537861763	65.89425075723526	64.55287462138237	73.44712537861763	71.55287462138237	75.89425075723526	76.44712537861763	72.21149848552949	76.97587159244135	63.76437310691186	63.21149848552949	63.65862386414712	60.76437310691186	63.0	67.89425075723526	76.0	77.76437310691186	63.44712537861763	64.44712537861763	64.34137613585288	65.34137613585288	70.76437310691186	71.10574924276474	73.31724772829423	73.21149848552949	68.42299697105898	70.8701223496766	60.97587159244135	59.52874621382372	1
66.15359132752887	65.46408672471128	64.53591327528872	71.22873062023098	68.07845203482677	69.69281734494226	72.84640867247113	72.15359132752887	61.0	61.539226017413384	66.61767805224015	69.22873062023098	70.15359132752887	71.15359132752887	70.69281734494226	66.84640867247113	70.84640867247113	68.84640867247113	65.0	66.84309593034646	76.46077398258662	76.46408672471128	71.0	70.76795663764436	64.53922601741338	64.30718265505774	68.30718265505774	72.0751392927021	69.69281734494226	70.69281734494226	72.53922601741338	74.30718265505774	59.075139292702104	63.307182655057744	67.69281734494226	70.38563468988451	68.77126937976902	72.0	75.77126937976902	77.9248607072979	77.61767805224015	77.31049539718241	65.07845203482677	64.9248607072979	1
70.19687565190503	71.89635492722253	65.79791710127002	69.3005207246825	69.0	70.0	73.6994792753175	78.29531347785753	64.49739637658752	67.59583420254003	71.49739637658752	74.99479275317505	69.3005207246825	77.29531347785753	66.80312434809497	65.60104144936498	70.3005207246825	74.59583420254003	67.79791710127002	68.49739637658752	73.90156217404748	78.6994792753175	66.10364507277747	68.60104144936498	58.70468652214246	59.803124348094975	67.3005207246825	66.10364507277747	68.60104144936498	68.90156217404748	70.20208289872998	74.0	60.797917101270016	65.79791710127002	66.60104144936498	70.3005207246825	72.09843782595252	75.49739637658752	74.90156217404748	77.60104144936498	73.40416579745997	74.10364507277747	63.901562174047484	65.3005207246825	1
73.40512609828973	78.91794134401407	76.13331963888326	75.3230674423038	69.70256304914487	69.29743695085513	74.0	78.18974780342053	68.1076891474346	70.70256304914487	73.0	76.59487390171027	68.29743695085513	71.5692434102616	62.8923108525654	62.18974780342054	68.59487390171027	70.6769325576962	67.59487390171027	70.0	73.70256304914487	79.70256304914487	66.81025219657947	72.2153782948692	56.702563049144864	60.81025219657946	59.974369508551334	64.70256304914487	63.08205865598593	65.8923108525654	70.40512609828973	75.40512609828973	62.702563049144864	65.59487390171027	66.70256304914487	67.8923108525654	70.8923108525654	74.8923108525654	66.27180645940648	73.48718475427567	68.8923108525654	70.59487390171027	61.594873901710265	64.29743695085513	1
65.93101090148761	69.30341526208267	70.37240436059504	76.88278691821486	65.37240436059504	71.81379781970247	71.81379781970247	74.7448087211901	63.81379781970248	68.62759563940496	71.37240436059504	73.55860654089257	71.81379781970247	69.11721308178514	61.44139345910743	61.81379781970248	65.37240436059504	62.37240436059505	72.37240436059504	74.2551912788099	78.62759563940496	77.81379781970247	71.62759563940496	75.2551912788099	65.06898909851239	65.88278691821486	62.0	60.44139345910743	67.06898909851239	74.69658473791733	72.7448087211901	77.44139345910743	64.81379781970247	64.18620218029753	66.81379781970247	63.74480872119009	64.7448087211901	67.55860654089257	67.55860654089257	75.88278691821486	65.62759563940496	66.18620218029753	58.44139345910743	56.44139345910743	1
63.82795407322412	63.81048277745904	75.01747129576508	74.0	66.60349425915301	66.0	69.77554018592889	72.37903444508191	64.20698851830603	65.18951722254096	73.81048277745904	77.20698851830603	67.98252870423492	74.0	63.58602296338794	61.58602296338794	66.98252870423492	66.58602296338793	69.03494259153015	69.62096555491809	73.01747129576508	74.41397703661207	72.41397703661207	79.01747129576508	65.60349425915301	66.58602296338793	63.41397703661206	64.18951722254096	63.39650574084698	66.20698851830603	72.43144833237714	76.82795407322412	60.620965554918094	63.60349425915302	63.793011481693966	66.77554018592889	70.62096555491809	70.81048277745904	76.39650574084699	76.18951722254096	73.98252870423492	74.79301148169397	66.98252870423492	66.37903444508191	1
74.23779360577768	69.47558721155535	74.88110319711116	70.71338081733303	68.81103197111162	73.40551598555581	76.88110319711116	76.88110319711116	65.35669040866651	67.23779360577768	73.59448401444419	72.83227762022187	67.57323836533394	71.69213516822278	68.11889680288884	66.35669040866651	68.76220639422232	67.76220639422232	67.71338081733303	63.71338081733303	78.23779360577768	74.83227762022187	69.45434156244511	63.59448401444419	67.07007122599954	61.95117442311071	68.59448401444419	63.832277620221866	72.09765115377859	68.52441278844465	74.59448401444419	75.11889680288884	66.07007122599954	62.18896802888838	66.0	66.64330959133349	63.237793605777675	61.11889680288884	71.83227762022187	68.0	67.07007122599954	65.35669040866651	54.95117442311071	57.356690408666516	1
58.58127287263586	65.90636436317929	73.60599840100555	68.67490850945657	71.931089891549	63.60599840100556	74.65018298108687	72.16254574527171	65.16254574527171	64.16254574527171	75.74381861790758	75.09363563682071	75.25618138209242	69.76854414627726	64.32509149054343	57.51236276418485	67.23145585372274	61.812728726358586	69.83745425472829	61.30036596217374	77.931089891549	72.16254574527171	81.67490850945657	81.51236276418484	69.83745425472829	67.51236276418484	63.97527447163031	58.044184580081314	57.11309468853233	54.11309468853233	72.90636436317929	70.58127287263586	55.23145585372273	64.76854414627726	58.71909308953788	56.46291170744546	66.71909308953788	66.39400159899445	78.90636436317929	74.16254574527171	77.34981701891313	70.0247255283697	67.32509149054343	66.0	1
72.47305855258058	74.11826463814515	67.11826463814515	70.06438174330633	69.2365292762903	70.2365292762903	73.7634707237097	80.29041217112912	65.40867680927427	69.40867680927427	72.29041217112912	77.05388289483882	68.7634707237097	79.40867680927427	64.40867680927427	64.17214753298397	69.17214753298397	75.81735361854852	67.81735361854852	69.17214753298397	72.29041217112912	78.17214753298397	65.18264638145148	68.59132319072573	56.0	57.76347072370971	65.22603042782279	62.58082434225823	67.88173536185485	68.0	69.47305855258058	74.47305855258058	62.35479391443544	67.11826463814515	65.40867680927427	69.64520608556455	72.52694144741942	76.64520608556455	74.35479391443545	76.7634707237097	71.35479391443545	71.7634707237097	63.0	64.52694144741942	1
73.30746840992224	80.30746840992224	78.61493681984447	78.0	73.46265795038883	71.77012636031107	76.77012636031107	75.61493681984447	69.69253159007776	67.53734204961117	75.77012636031107	76.69253159007776	67.30746840992224	70.0775947702333	60.614936819844466	62.385063180155534	70.0775947702333	72.1551895404666	73.92531590077766	73.46265795038883	74.0	77.22987363968893	63.15227886945564	69.15227886945564	59.0775947702333	60.614936819844466	61.84772113054436	63.614936819844466	61.69253159007776	60.15227886945564	71.69253159007776	76.69253159007776	60.22987363968894	60.15227886945564	65.61493681984447	69.0775947702333	68.61493681984447	70.53734204961117	63.69253159007776	66.45974727937788	64.53734204961117	65.15227886945564	57.53734204961117	54.99708932898904	1
73.27474572018036	80.27474572018036	78.54949144036073	78.0	73.6262713990982	71.90101711927856	76.90101711927856	75.54949144036073	69.72525427981964	67.3737286009018	75.90101711927856	76.72525427981964	67.27474572018036	70.17576283945893	60.54949144036072	62.45050855963928	70.17576283945893	72.35152567891784	74.2525427981964	73.6262713990982	74.0	77.09898288072144	62.92322004126252	68.92322004126251	59.17576283945892	60.54949144036072	62.07677995873748	63.54949144036072	61.72525427981964	59.92322004126252	71.72525427981964	76.72525427981964	60.09898288072144	59.92322004126252	65.54949144036073	69.17576283945893	68.54949144036073	70.3737286009018	63.72525427981964	66.19796576144287	64.3737286009018	64.92322004126251	57.3737286009018	54.57169436234467	1
68.99205370843978	68.49602685421989	68.98410741687957	74.98675618073298	70.99470247229318	70.0	74.49602685421989	72.49867561807329	63.49337809036649	59.007946291560216	69.99470247229318	68.9973512361466	71.49602685421989	72.99470247229318	69.00529752770682	66.0026487638534	70.0026487638534	69.0	68.98940494458638	68.49072932651309	78.49337809036649	77.50132438192671	75.48808056265968	74.48808056265968	65.9973512361466	64.0	66.00529752770682	68.50662190963351	69.50132438192671	69.50397314578011	71.50397314578011	74.49867561807329	60.49337809036649	61.00529752770681	67.0026487638534	67.01059505541362	71.99470247229318	74.49337809036649	78.99470247229318	78.50132438192671	79.0	77.00529752770682	65.50132438192671	66.0	1
73.42908725140191	69.30741455693743	74.8243345388929	69.91216726944644	70.30741455693743	73.78041817361611	77.0	76.6486690777858	64.95608363472323	67.3513309222142	72.91216726944644	72.39524728749099	69.26349819166066	72.95608363472323	68.13174909583033	66.13174909583033	69.04391636527677	68.21958182638389	66.73650180833934	63.35133092221421	77.60475271250901	74.21958182638389	70.69258544306257	63.08783273055355	65.8243345388929	61.21958182638388	67.69258544306257	63.08783273055355	73.86825090416967	68.95608363472323	73.69258544306257	74.8243345388929	64.73650180833934	61.13174909583033	66.0	66.91216726944644	62.86825090416967	61.30741455693743	71.13174909583033	68.13174909583033	66.13174909583033	65.13174909583033	54.39524728749099	57.08783273055355	1
64.20408820693326	71.72788239075565	69.93197059768892	67.64399019922963	76.64399019922963	68.64399019922963	76.64399019922963	69.0	65.06802940231108	71.08389219152602	70.28798039845927	75.3038431876742	70.37187258998529	69.50793139460747	70.64399019922963	68.28798039845927	71.42403920308145	71.21995099614819	62.42403920308145	68.86394119537782	70.78004900385181	77.57596079691855	64.0	66.42403920308145	62.356009800770366	64.93197059768892	62.06802940231109	64.64399019922963	65.65985298844456	65.50793139460747	65.21995099614819	69.93197059768892	61.49206860539254	64.71201960154073	64.57596079691855	62.50793139460746	58.93197059768891	60.87980398459275	74.35600980077037	68.50793139460747	72.56009800770363	70.13605880462218	61.57596079691855	58.643990199229634	1
68.54313029134907	69.96698533990725	64.69542019423272	69.57614495144182	69.0	70.0	73.42385504855818	75.81469543702362	63.1192752427909	65.39084038846543	70.1192752427909	72.2385504855818	69.57614495144182	74.81469543702362	68.45686970865093	66.15228990288364	70.57614495144182	72.39084038846543	66.69542019423272	67.1192752427909	74.72843485432546	78.42385504855818	68.03301466009275	69.15228990288364	61.185304562976384	61.45686970865092	67.57614495144182	68.03301466009275	69.15228990288364	69.72843485432546	71.30457980576728	74.0	59.69542019423272	64.69542019423272	67.15228990288364	70.57614495144182	71.27156514567454	74.1192752427909	75.72843485432546	78.15228990288364	75.60915961153457	76.03301466009275	64.72843485432546	65.57614495144182	1
77.24475249889547	77.57442714348831	76.18082035761623	76.18082035761623	71.36164071523245	69.96803392936037	75.57442714348831	75.0	74.24475249889547	72.67032535540717	76.39360678587208	77.60639321412792	71.24475249889547	70.39360678587208	63.638359284767546	64.21278642825585	68.57442714348831	74.60639321412792	75.18082035761623	73.78721357174415	74.0	76.60639321412792	65.24475249889547	67.0	60.60639321412793	58.787213571744154	61.5744271434883	65.42557285651169	61.39360678587207	61.03196607063962	73.81917964238377	75.78721357174415	63.24475249889547	60.4255728565117	61.361640715232454	64.54246107284868	73.45753892715132	72.03196607063963	67.03196607063963	65.81917964238377	64.21278642825585	64.81917964238377	59.03196607063962	55.24475249889547	1
69.827261215216	64.230318379712	68.057579594928	67.01919319830934	76.01919319830934	68.01919319830934	76.01919319830934	69.0	66.942420405072	64.21112518140266	69.03838639661866	65.30709117294934	62.249511578021334	65.13435238816534	70.01919319830934	67.03838639661866	73.92322720676266	68.09596599154666	64.92322720676266	65.115159189856	73.90403400845334	75.07677279323734	64.0	68.92322720676266	62.98080680169067	63.057579594928	63.942420405072	64.01919319830934	56.28789797464	61.13435238816533	62.09596599154667	68.057579594928	65.86564761183466	65.96161360338134	62.07677279323733	58.13435238816533	57.057579594928	48.383863966186674	74.98080680169066	64.13435238816534	78.80806801690666	73.884840810144	59.07677279323733	58.01919319830933	1
71.2062992666982	65.50787408337274	70.11102371672185	67.90472445002365	74.1905510999527	69.8094489000473	76.30157481667455	71.41259853339639	66.3968503666509	64.90472445002365	70.2062992666982	67.11102371672185	64.11102371672185	67.41259853339639	69.3968503666509	66.69842518332545	72.49212591662726	68.0	65.6031496333491	64.3968503666509	75.2062992666982	74.69842518332545	66.11102371672185	67.1905510999527	63.90472445002365	62.3968503666509	65.2062992666982	63.69842518332545	61.42834670014189	63.41259853339639	65.61889780009459	70.11102371672185	65.69842518332545	64.49212591662726	63.206299266698196	60.71417335007094	58.80944890004729	51.92047261676914	73.7937007333018	65.2062992666982	75.07952738323085	71.28582664992905	57.49212591662725	57.69842518332545	1
59.0	64.0389587750439	70.98052061247806	71.6212147624488	67.01947938752194	63.621214762448794	75.35930585002926	74.98052061247806	64.01947938752194	66.32034707498536	73.69913231253658	74.98052061247806	72.01947938752194	71.28138829994148	66.0	60.941561837434165	70.33982646250732	67.98052061247806	65.0389587750439	66.67965292501464	71.69913231253658	72.33982646250732	73.39826462507315	77.01947938752194	66.35930585002926	67.64069414997074	63.71861170005852	66.0	65.35930585002926	65.0	69.71861170005852	71.66017353749268	57.67965292501463	62.32034707498537	65.0	68.6212147624488	69.0389587750439	69.67965292501464	78.35930585002926	76.98052061247806	75.98052061247806	72.26190891241953	69.66017353749268	68.64069414997074	1
61.801552144208884	60.6412417153671	65.90077607210443	66.87023282163133	73.389301535106	75.12976717836867	69.74046564326267	72.70992239278955	61.41984478557911	57.190853679314884	67.32062085768355	63.160310428841775	68.83968957115822	67.32062085768355	72.25953435673733	70.54961196394778	66.16031042884178	65.74046564326267	62.839689571158225	54.45038803605222	64.58015521442088	61.801552144208884	64.74046564326267	65.06108650094622	70.67937914231645	64.0	65.12976717836867	60.0	68.32062085768355	73.12976717836867	76.29007760721045	76.16031042884178	63.839689571158225	63.03054325047311	71.0	72.12976717836867	60.58015521442089	55.90077607210444	64.48093128652533	73.87023282163133	65.54961196394778	68.29007760721045	56.96945674952689	56.87023282163133	1
63.94412343199073	62.32610800299189	73.94412343199073	74.0	68.52793828400463	68.67389199700811	68.14595371300348	69.23603085799769	61.94412343199073	60.56213886098958	70.79816971898725	74.18015428998842	69.81984571001158	74.38198457100115	63.90992285500579	62.29190742600695	65.38198457100115	64.23603085799769	72.61801542899885	70.09007714499421	75.76396914200231	75.61801542899885	76.29190742600696	78.70809257399304	68.67389199700811	66.52793828400463	65.0	62.23603085799768	66.05587656800927	70.05587656800927	74.09007714499421	78.85404628699652	63.76396914200232	64.76396914200231	64.14595371300348	64.76396914200231	68.4161851479861	65.88824686398146	75.23603085799769	73.47206171599537	72.0	72.09007714499421	63.85404628699652	62.472061715995366	1
69.99723818675928	71.56985039243386	66.28492519621693	74.56985039243386	65.85477558865081	65.99723818675928	69.85615649527116	74.57123129905423	60.57123129905423	65.42876870094577	67.42876870094577	69.14246259810847	69.5726122056746	73.28492519621693	60.0	60.14384350472883	63.42876870094577	70.00138090662037	61.14384350472883	63.857537401891534	70.00138090662037	74.14384350472884	71.85615649527116	73.0	57.2863061028373	56.857537401891534	54.572612205674595	58.43153051418649	66.14246259810847	68.42876870094577	75.14384350472884	77.14246259810847	63.28492519621693	65.4273877943254	62.2863061028373	67.0	70.2863061028373	74.0	74.4273877943254	73.28492519621693	72.7136938971627	69.57123129905423	64.2863061028373	61.0	1
69.4581037431102	64.40642219266735	67.32262967888775	67.40642219266735	75.05168155044285	68.2709481284449	75.59357780733265	69.40642219266735	66.1871556146653	63.7290518715551	68.86452593577755	65.40642219266735	63.0837925137796	65.8128443853347	70.13547406422245	67.0	73.59357780733265	68.13547406422245	65.0	65.0	74.2709481284449	75.40642219266735	64.94831844955715	69.13547406422245	63.2709481284449	63.13547406422245	64.5418962568898	64.94831844955715	57.896636899114306	62.3547406422245	63.49021470644695	68.8128443853347	64.9162074862204	65.59357780733265	62.8128443853347	59.761162834891856	58.761162834891856	51.251377541338805	75.2709481284449	66.03211096333675	79.0	74.67737032111225	59.94831844955715	59.0837925137796	1
73.29828232595604	76.71889441448366	77.1051530221319	75.61374139235176	73.50858837021984	73.29828232595604	77.70171767404396	75.59656465191206	68.50858837021984	66.29828232595604	75.80687069617588	75.50858837021984	67.59656465191206	71.59656465191206	62.386258607648244	63.89484697786809	70.40343534808794	72.21030604426382	74.0171767404397	71.42061208852763	75.19312930382412	75.40343534808794	63.982823259560305	65.80687069617588	61.78969395573618	60.29828232595603	65.19312930382412	63.0	65.57938791147237	61.281105585516336	72.59656465191206	76.40343534808794	60.78969395573618	58.89484697786809	65.29828232595604	69.1051530221319	66.50858837021984	66.61374139235176	66.08797628169222	65.19312930382412	63.89484697786809	63.59656465191206	55.40343534808794	52.78969395573618	1
73.56996491070126	73.73038598228608	76.29010526789621	73.44028071438989	72.15017544649368	73.56996491070126	77.43003508929874	76.13992982140253	67.15017544649368	66.56996491070126	74.72014035719494	74.15017544649368	68.13992982140253	72.13992982140253	64.55971928561011	64.70989473210379	69.86007017859747	70.58021053579242	71.30035089298735	68.16042107158482	76.27985964280506	74.86007017859747	66.69964910701265	64.72014035719494	63.41978946420759	60.569964910701266	66.27985964280506	63.0	68.83957892841518	64.26961401771392	73.13992982140253	75.86007017859747	62.41978946420759	59.70989473210379	65.56996491070126	68.29010526789621	65.15017544649368	64.44028071438989	67.98975437490886	66.27985964280506	64.70989473210379	64.13992982140253	54.86007017859747	54.41978946420759	1
64.27221865747443	60.726982089985384	65.95436380624086	66.59087276124818	76.0	71.27301791001462	72.72698208998538	70.6365089550073	64.95436380624086	59.908727612481734	67.3634910449927	63.77261828374452	65.27301791001462	65.0	71.6365089550073	69.04563619375914	70.31785485123356	66.3634910449927	64.59087276124818	60.090473134978076	69.90872761248173	67.22658246371529	63.59087276124817	65.72698208998538	67.09127238751827	63.40912723875183	64.81825447750366	62.36349104499269	60.091272387518266	66.31865410377375	67.72778134252557	70.8638906712628	65.59087276124818	63.95436380624086	65.68214514876644	64.1369085812774	58.22738171625548	50.04563619375914	69.27221865747443	67.68214514876644	74.09047313497808	71.54523656748904	59.0	57.18174552249635	1
68.55404850690253	69.97972325805294	64.70269900460168	69.57432524884958	69.0	70.0	73.42567475115042	75.83107276035379	63.12837375575211	65.40539800920337	70.12837375575211	72.25674751150422	69.57432524884958	74.83107276035379	68.44595149309747	66.14865049769915	70.57432524884958	72.40539800920337	66.70269900460168	67.12837375575211	74.72297574654874	78.42567475115042	68.02027674194706	69.14865049769915	61.16892723964621	61.445951493097475	67.57432524884958	68.02027674194706	69.14865049769915	69.72297574654874	71.29730099539832	74.0	59.70269900460168	64.70269900460168	67.14865049769915	70.57432524884958	71.27702425345126	74.12837375575211	75.72297574654874	78.14865049769915	75.59460199079663	76.02027674194706	64.72297574654874	65.57432524884958	1
65.26600409928567	65.69359836028573	72.49161065814273	72.61280327942853	64.22560655885707	63.225606558857066	67.0	71.38719672057147	63.26600409928567	64.69359836028573	72.57240573899993	74.53200819857133	68.42759426100007	72.9596024595714	61.30640163971427	61.0403975404286	64.65320081985713	68.1211926212858	69.8788073787142	69.57240573899993	74.65320081985713	76.34679918014287	72.26600409928567	78.22560655885707	63.57240573899993	62.57240573899993	62.57240573899993	64.38719672057147	63.69359836028573	67.69359836028573	76.69359836028573	78.61280327942853	62.30640163971427	63.30640163971427	63.34679918014287	65.0403975404286	72.65320081985713	72.69359836028573	74.26600409928567	73.61280327942853	71.65320081985713	72.26600409928567	65.34679918014287	62.9596024595714	1
64.1310705699848	74.60841308000676	70.65210327000169	68.69579345999662	72.82523924002027	69.0	74.56472289001182	67.60841308000676	65.73948364999156	73.95630981000507	73.08738037998987	79.95630981000507	72.56472289001182	71.65210327000169	68.21682616001351	69.34789672999831	69.65210327000169	72.30420654000338	63.43527710998818	72.04369018999493	71.08738037998987	77.26051635000844	65.73948364999156	65.0	65.1310705699848	66.69579345999662	61.69579345999662	64.65210327000169	69.26051635000844	68.0	69.08738037998987	72.39158691999324	61.78317383998649	65.04369018999493	67.04369018999493	65.0	62.08738037998987	69.04369018999493	72.26051635000844	68.91261962001013	72.1310705699848	70.43527710998818	64.04369018999493	60.391586919993244	1
66.70574469369808	66.29425530630192	71.13716312913205	74.58851061260384	54.76553183781153	73.13716312913205	74.27432625826411	74.0	65.70574469369808	67.29425530630192	71.0	70.72567374173589	70.29425530630192	67.43141843543397	62.568581564566024	63.137163129132055	66.70574469369808	65.41148938739616	70.86283687086795	74.43141843543397	77.86283687086795	77.43141843543397	72.56858156456603	66.90269496694359	56.334113402377554	56.196950273245506	50.62836870867948	65.54865251652821	69.13716312913205	72.01992904803782	74.27432625826411	78.56858156456603	63.862836870867945	65.13716312913205	65.29425530630192	66.41148938739616	67.98007095196218	70.41148938739616	70.41148938739616	75.86283687086795	67.13716312913205	60.31418435433974	58.431418435433976	49.608439660641665	1
59.82762723319149	62.31036021244681	72.51726702074468	74.0	66.10345340414894	66.0	73.27582617095744	75.37927957510638	63.20690680829787	66.68963978755319	72.31036021244681	76.20690680829787	70.48273297925532	74.0	65.58618638340425	63.586186383404254	69.48273297925532	68.58618638340425	64.03453404148937	66.62072042489362	70.51726702074468	72.41381361659575	70.41381361659575	76.51726702074468	65.10345340414894	68.58618638340425	61.413813616595746	65.68963978755319	63.89654659585106	65.20690680829787	67.93108063734043	72.82762723319149	57.62072042489362	63.10345340414894	64.79309319170213	70.27582617095744	67.62072042489362	69.31036021244681	76.89654659585106	77.68963978755319	76.48273297925532	75.79309319170213	69.48273297925532	69.37927957510638	1
62.0	67.0	65.47024748019159	70.0	61.205371220287375	62.41074244057476	69.20537122028738	75.1026856101437	63.30805683043107	67.47024748019159	68.3675618700479	69.83780935023948	72.26487625990421	72.1026856101437	64.04318057052686	65.94049496038318	68.41074244057475	74.3675618700479	64.73512374009579	65.73512374009579	73.6324381299521	75.52975251980841	69.3675618700479	73.3675618700479	60.47024748019159	61.30805683043107	58.0	67.3675618700479	65.3675618700479	69.0	78.0	77.1026856101437	63.94049496038317	64.94049496038318	66.57293309033527	69.20537122028738	72.0	72.8973143898563	71.73512374009579	73.20537122028738	71.3675618700479	71.57293309033527	65.26487625990421	62.83780935023948	1
75.12827014946875	70.69240522420311	73.87172985053125	69.43586492526563	68.30759477579689	73.43586492526563	75.30759477579689	74.17932462632814	62.17932462632813	65.87172985053125	73.0	68.61518955159376	67.30759477579689	73.0	68.0	66.56413507473437	69.0	69.12827014946875	63.051054476859385	60.17932462632813	71.23037910318752	75.12827014946875	69.87172985053125	69.76962089681248	65.43586492526563	62.69240522420312	65.17932462632814	61.30759477579688	74.0	70.12827014946875	75.69240522420311	77.2565402989375	62.743459701062505	64.94894552314061	68.82067537367186	68.69240522420311	62.435864925265626	62.12827014946875	72.12827014946875	72.51308059787499	63.743459701062505	67.2565402989375	52.87172985053125	58.12827014946875	1
63.78384671003134	59.40499638479626	70.86461315987462	78.64845986990596	65.78384671003134	66.21615328996866	73.78384671003134	72.21615328996866	64.59500361520374	62.35154013009403	71.89192335501568	73.56769342006268	71.89192335501568	65.7565365148903	58.45961677507836	57.45961677507836	63.89192335501567	67.0	62.02731019514105	60.56769342006269	74.56769342006268	73.67577006504702	67.32422993495298	59.729226319749245	59.35154013009403	53.43230657993731	60.24346348510971	57.89192335501567	62.0	61.32422993495298	75.89192335501568	72.0	63.78384671003134	65.0	61.78384671003134	64.0	75.59500361520374	70.56769342006268	73.78384671003134	72.54038322492164	72.70308026018806	71.8111569051724	69.02731019514104	59.64845986990597	1
73.22477595618435	68.03096994523042	73.6433579233226	69.41858196713825	71.16283606572348	72.83716393427652	76.80619398904608	75.44955191236869	65.38761202190783	66.41858196713825	72.22477595618435	70.6433579233226	67.6433579233226	71.44955191236869	68.38761202190783	66.19380601095392	69.96903005476958	68.0	66.61238797809217	63.38761202190783	77.22477595618435	74.19380601095392	69.6433579233226	64.16283606572348	65.41858196713825	61.38761202190783	67.22477595618435	63.193806010953914	70.51149180282954	67.44955191236869	71.67432786855304	73.6433579233226	65.19380601095392	61.96903005476957	65.22477595618435	65.25574590141477	61.83716393427652	58.480521857599115	71.77522404381565	67.22477595618435	68.51947814240089	66.74425409858523	54.96903005476957	57.193806010953914	1
73.40777716708074	69.4466630024844	69.63110866832292	72.3349972518633	63.29611141645963	61.1116657506211	67.29611141645964	66.70388858354036	73.8883342493789	71.63110866832292	75.59222283291926	77.81555433416146	70.29611141645964	71.29611141645964	66.36889133167708	65.51944291770184	67.07277991521744	68.70388858354036	78.40777716708074	78.0	79.81555433416146	80.29611141645964	69.81555433416146	71.2233315012422	62.6650027481367	63.7766684987578	67.81555433416146	67.29611141645964	69.0	67.51944291770184	74.1116657506211	74.40777716708074	63.03888583540366	63.74277441894403	67.59222283291926	65.40777716708074	69.81555433416146	72.40777716708074	66.8883342493789	68.70388858354036	62.8883342493789	67.36889133167708	55.29611141645963	54.81555433416146	1
65.2027226477476	59.70385708430912	69.7995462253754	78.0	66.5011344365615	66.6013613238738	73.7995462253754	72.30068066193691	65.4988655634385	63.200453774624606	71.4988655634385	73.59909245075079	71.4988655634385	66.00226887312301	59.1002268873123	58.0	63.8997731126877	67.0	62.599092450750796	61.200453774624606	74.19818490150159	73.7995462253754	67.7015882111861	59.503403309684515	59.599092450750796	53.3006806619369	60.09795801418929	57.3986386761262	62.50113443656151	61.701588211186106	75.69931933806309	72.6013613238738	64.1002268873123	65.30068066193691	61.8997731126877	64.30068066193691	76.19818490150159	71.30068066193691	74.30068066193691	72.30068066193691	74.0	72.69931933806309	69.2984117888139	59.200453774624606	1
69.59741306872337	74.43637829621271	71.83896522748935	72.48310431753195	66.83896522748935	71.08051738625532	71.08051738625532	77.67793045497869	63.08051738625532	67.16103477251065	72.83896522748935	75.75844784123402	71.08051738625532	73.51689568246805	59.24155215876598	61.08051738625532	66.83896522748935	63.838965227489346	73.83896522748935	71.32206954502131	77.16103477251065	77.08051738625532	70.16103477251065	72.32206954502131	61.40258693127663	61.48310431753196	62.0	58.24155215876598	63.40258693127663	69.56362170378729	75.67793045497869	75.24155215876598	64.08051738625532	64.91948261374468	66.08051738625532	66.67793045497869	67.67793045497869	69.75844784123402	69.75844784123402	71.48310431753195	64.16103477251065	66.91948261374468	56.24155215876598	54.24155215876598	1
61.71424129954911	69.571828304058	68.85727610135267	69.42848259909822	68.42910440541067	69.71424129954912	74.14303480180355	74.7139303963929	67.57120649774555	71.42879350225445	69.57151740090178	75.2860696036071	72.14303480180355	73.42848259909822	71.0	70.42848259909822	74.28544779729467	74.42848259909822	64.57120649774555	68.14303480180355	71.85696519819645	74.71455220270533	68.28544779729467	71.428171695942	62.71424129954911	66.71424129954912	58.85727610135267	67.14272389864733	67.42879350225445	68.71424129954912	74.85665429504023	76.7139303963929	66.14241299549111	68.28544779729467	69.57120649774555	70.7139303963929	68.57089559458933	70.14272389864733	73.28575870045088	75.28544779729467	71.14272389864733	73.7139303963929	63.71424129954911	63.99968909684378	1
67.00922394745707	65.00922394745707	76.99423503283933	74.0034589802964	67.00115299343213	66.00115299343213	67.0103769408892	70.0034589802964	65.00230598686427	64.00115299343213	75.00115299343213	78.0	66.0	74.0	62.005764967160665	60.002305986864265	65.00576496716067	65.00461197372853	72.99192904597507	71.99077605254293	75.00230598686427	75.99769401313573	74.00115299343213	80.99077605254293	66.00115299343213	65.00461197372853	65.00922394745707	63.0069179605928	63.005764967160665	67.00115299343213	75.99538802627147	79.9930820394072	62.997694013135735	63.9965410197036	63.00807095402494	64.0034589802964	72.99884700656787	71.99884700656787	76.0034589802964	75.0	72.00576496716067	74.00115299343213	65.00230598686427	64.00807095402493	1
70.74724152328997	72.149448304658	70.29889660931599	71.04613813260596	65.44834491397398	68.70110339068401	70.89668982794797	66.19558643726396	68.70110339068401	70.95386186739404	76.850551695342	78.0	67.70110339068401	71.44834491397398	63.59779321863198	68.80441356273604	69.149448304658	70.70110339068401	67.70110339068401	72.50551695342006	75.29889660931599	74.0	69.89668982794797	66.19558643726396	70.40220678136802	68.149448304658	64.49448304657994	64.74724152328997	66.29889660931599	68.0	72.850551695342	74.850551695342	66.10331017205203	66.10331017205203	69.149448304658	65.29889660931599	66.89668982794797	71.0	70.49448304657994	66.49448304657994	77.850551695342	75.0	66.149448304658	64.19558643726396	1
66.18686548368608	68.13187394263178	70.65936971315892	76.94500845894571	65.65936971315892	72.26374788526357	72.65936971315892	74.39562182789535	64.13187394263178	68.73625211473643	71.26374788526357	72.86812605736822	71.60437817210465	68.65936971315892	62.791243655790716	62.527495770527146	65.52749577052714	62.791243655790716	71.34063028684108	73.41751268841857	78.86812605736822	77.47250422947286	71.86812605736822	74.28563874578678	66.0	66.20875634420929	62.791243655790716	61.26374788526357	68.79124365579071	75.0768824015775	72.26374788526357	77.60437817210465	65.0	63.604378172104646	66.86812605736822	63.527495770527146	63.868126057368215	66.20875634420929	67.52749577052714	75.81313451631392	66.0	65.86812605736822	58.34063028684107	57.0	1
69.51252119597088	73.37507065323625	72.81246467338187	72.32498586935274	67.0	70.18753532661813	70.3500282612945	76.700056522589	63.32498586935275	66.51252119597088	73.32498586935274	76.32498586935274	70.18753532661813	74.0	59.487478804029124	60.83750706532363	66.67501413064726	64.16249293467638	73.83750706532362	71.16249293467638	76.67501413064726	76.83750706532362	70.6499717387055	73.46243641208737	61.812464673381875	61.6499717387055	62.487478804029124	58.812464673381875	63.0	68.67501413064726	76.0	75.81246467338187	63.83750706532363	64.83750706532362	65.51252119597088	66.51252119597088	68.81246467338187	70.32498586935274	70.97495760805825	71.6499717387055	65.299943477411	68.13745054273463	57.46243641208737	55.62492934676375	1
62.077797821419225	69.45996392144541	68.76888087143232	72.92220217858078	62.0	66.30664261429693	70.54003607855459	73.38444043571616	63.76888087143231	67.0	69.45996392144541	74.76888087143232	70.0	73.61555956428384	60.537761742864625	62.84667869285153	74.61555956428384	70.69335738570307	73.07552348572925	67.15332130714847	77.46223825713538	77.92447651427075	75.54003607855459	74.15559564283845	63.30664261429693	62.76888087143231	77.15332130714847	70.46223825713538	68.15332130714847	70.07552348572925	72.92220217858078	75.76888087143232	62.69335738570307	62.38444043571616	70.76888087143232	69.0	66.46223825713538	64.61555956428384	71.15559564283845	72.0	61.61555956428384	62.84667869285153	54.69335738570307	54.38444043571616	1
62.0	67.0	67.50472006860224	70.0	64.25708010290334	68.5141602058067	72.25708010290334	76.62854005145168	67.88562015435502	69.50472006860224	68.87618001715056	72.3809000857528	71.24763996569888	73.62854005145168	69.63798018865614	70.00944013720446	74.5141602058067	74.87618001715056	65.75236003430112	66.75236003430112	73.12381998284944	73.49527993139776	69.87618001715056	73.87618001715056	62.50472006860223	65.88562015435502	58.0	67.87618001715056	65.87618001715056	69.0	78.0	78.62854005145168	68.00944013720446	69.00944013720446	70.1332601200539	72.25708010290334	72.0	71.37145994854832	72.75236003430112	76.25708010290334	71.87618001715056	75.1332601200539	64.24763996569888	65.3809000857528	1
74.30398354135554	69.60796708271106	74.84800822932223	70.91195062406659	68.48008229322234	73.24004114661118	76.84800822932223	76.84800822932223	65.4559753120333	67.30398354135554	73.75995885338882	73.06394239474436	67.17609875186682	71.32809052254458	68.15199177067777	66.4559753120333	68.69601645864446	67.69601645864446	67.91195062406659	63.91195062406659	78.30398354135554	75.06394239474436	69.02410698118905	63.75995885338883	67.3679259360999	62.21593416542213	68.75995885338882	64.06394239474436	71.56813166915575	68.39203291728894	74.75995885338882	75.15199177067777	66.3679259360999	62.519917706777655	66.0	66.5440246879667	63.30398354135553	61.15199177067777	72.06394239474436	68.0	67.3679259360999	65.4559753120333	55.21593416542213	57.455975312033296	1
73.42195687617503	70.68782750470012	72.38536208254997	74.807318958725	65.50485353657486	64.31217249529988	67.38536208254997	64.88050854597512	72.03659479362506	74.77072416509996	74.22927583490004	78.807318958725	67.68782750470012	69.65123271107507	65.15608624764994	67.96340520637494	66.15608624764994	68.807318958725	77.65123271107507	76.65123271107507	80.61463791745003	79.61463791745003	70.22927583490004	72.03659479362506	60.57804312382497	61.61463791745002	68.61463791745003	67.0	70.34876728892493	69.96340520637494	73.45855166980009	75.77072416509996	66.192681041275	67.77072416509996	67.77072416509996	65.61463791745003	70.807318958725	73.192681041275	69.27557770167482	70.34876728892493	64.31217249529988	66.54144833019991	54.80731895872501	55.61463791745002	1
73.5691007386146	73.73989187523948	76.29269778415622	73.44719409108325	72.15449630692703	73.5691007386146	77.4308992613854	76.13820147722919	67.15449630692703	66.5691007386146	74.72359704554162	74.15449630692703	68.13820147722919	72.13820147722919	64.55280590891675	64.70730221584378	69.86179852277081	70.58539556831244	71.30899261385407	68.17079113662489	76.27640295445838	74.86179852277081	66.69100738614593	64.72359704554162	63.41460443168756	60.569100738614594	66.27640295445838	63.0	68.82920886337511	64.26010812476052	73.13820147722919	75.86179852277081	62.41460443168756	59.70730221584378	65.5691007386146	68.29269778415622	65.15449630692703	64.44719409108325	67.98370517030216	66.27640295445838	64.70730221584378	64.13820147722919	54.86179852277081	54.41460443168756	1
69.556900216644	68.778450108322	70.113800433288	75.92816702774	71.371266811096	70.0	74.778450108322	72.592816702774	63.96408351387	58.443099783356	70.371266811096	69.185633405548	71.778450108322	73.371266811096	68.628733188904	65.814366594452	69.814366594452	69.0	69.742533622192	69.149716919418	78.96408351387001	77.407183297226	76.335350324966	75.335350324966	66.185633405548	64.0	65.628733188904	68.03591648612999	69.407183297226	69.221549891678	71.221549891678	74.592816702774	60.96408351387	60.628733188904	66.814366594452	66.257466377808	72.371266811096	74.96408351387001	79.371266811096	78.407183297226	79.0	76.628733188904	65.407183297226	66.0	1
58.06916699545514	63.34583497727569	79.23916304999348	70.72333201817945	75.51583103181403	69.23916304999348	70.5533359636411	71.13833399091028	64.13833399091028	63.138333990910276	74.20750098636542	77.65416502272431	76.79249901363458	74.37749704090376	62.27666798182055	60.58499802726917	62.622502959096245	56.69166995455138	70.86166600908972	53.10667192728221	81.51583103181403	71.13833399091028	83.72333201817945	84.58499802726917	70.86166600908972	70.58499802726917	57.830003945461655	48.314172913647624	43.798341881833586	40.798341881833586	70.34583497727569	70.06916699545513	50.622502959096245	69.37749704090376	51.03750493182707	47.24500591819248	59.03750493182707	60.76083695000652	76.34583497727569	73.13833399091028	81.4466640363589	76.16999605453834	65.27666798182055	66.0	1
67.81542736113262	69.11799858798805	64.21028490742175	69.69742877314457	69.0	70.0	73.30257122685543	74.72314104169892	62.51285613427718	64.42056981484349	69.51285613427719	71.02571226855436	69.69742877314457	73.72314104169892	69.18457263886738	66.39485754628913	70.69742877314457	71.42056981484349	66.21028490742175	66.51285613427719	75.0922863194337	78.30257122685543	68.88200141201195	69.39485754628913	62.27685895830108	62.18457263886738	67.69742877314457	68.88200141201195	69.39485754628913	70.0922863194337	71.78971509257825	74.0	59.210284907421745	64.21028490742175	67.39485754628913	70.69742877314457	70.9077136805663	73.51285613427719	76.0922863194337	78.39485754628913	76.57943018515651	76.88200141201195	65.0922863194337	65.69742877314457	1
73.3606280480342	71.3606280480342	73.6393719519658	78.6393719519658	70.73228658660966	68.6393719519658	76.0	73.0	66.45354268267806	60.08188414410262	73.81417073071228	73.62834146142455	69.82520122125352	74.54645731732194	67.0	63.63937195196579	69.45354268267806	69.0	69.82520122125352	68.37165853857545	79.18582926928772	75.6393719519658	77.73228658660966	76.27874390393158	67.0	66.26771341339034	68.08188414410262	67.3606280480342	68.54645731732194	68.0	70.90708536535614	74.54645731732194	62.09291463464386	59.90708536535614	67.81417073071228	64.81417073071228	73.09291463464386	74.27874390393158	80.09291463464386	76.6393719519658	78.09291463464386	75.0	65.90708536535614	68.26771341339034	1
70.55588880105931	68.94261159417383	68.33233359682208	68.88822239788139	64.72205559947035	66.22055599470347	69.44411119894069	65.27794440052965	70.94561080370757	70.33233359682208	77.0	77.16616679841104	68.83383320158896	71.27794440052965	65.50149960476686	67.77644479576279	69.83383320158896	70.16616679841104	70.50149960476686	75.11177760211861	75.55588880105931	75.94561080370757	68.44411119894069	65.55588880105931	70.44411119894069	68.0	63.555888801059304	65.11177760211861	66.83383320158896	66.88822239788139	72.72205559947035	74.44411119894069	63.942611594173826	63.942611594173826	69.0	64.72205559947035	66.27794440052965	71.0	69.0	65.83383320158896	74.38672279311453	74.44411119894069	63.22055599470348	59.942611594173826	1
65.46552930371452	67.0	63.668088370356855	70.0	68.46552930371452	70.0	73.0	72.66808837035686	62.06894139257096	63.06894139257096	68.13361767407137	68.66808837035686	70.13361767407137	71.40085302221411	71.0	67.53447069628548	71.66808837035686	69.80170604442823	65.13361767407137	65.26723534814275	75.59914697778589	77.33191162964314	70.86638232592863	70.53447069628548	64.73276465185725	64.40085302221411	66.66382325928629	70.59914697778589	69.46552930371452	70.73276465185725	73.66808837035686	74.66808837035686	59.46979441478508	63.935323718499596	68.40085302221411	71.26723534814275	70.26723534814275	71.86638232592863	76.46552930371452	78.73276465185725	78.0646762815004	78.59914697778589	65.73276465185725	66.0	1
67.22030645497402	65.19582795997691	76.92656451500866	74.04895698999422	66.8286505350202	66.07343548499134	67.22030645497402	70.14687096998269	65.07343548499134	64.12239247498557	75.07343548499134	78.02447849499711	65.77969354502598	73.70625806003463	62.1713494649798	60.22030645497403	65.04895698999422	65.02447849499711	73.0	71.92656451500866	75.12239247498557	76.12239247498557	73.60834408004618	80.68177956503752	66.22030645497402	65.09791397998846	65.19582795997691	63.1713494649798	62.877607525014426	66.95104301000578	76.07343548499134	79.90208602001154	63.26926344496826	64.1713494649798	63.07343548499134	64.0	72.80417204002309	71.75521505002885	76.04895698999422	74.8286505350202	72.07343548499134	73.85312903001731	64.92656451500866	63.902086020011545	1
72.7022300815335	68.8558033423926	74.27901671196305	71.1535732608591	69.27901671196305	73.71160668478522	76.27901671196305	76.56741002717783	64.8558033423926	67.28839331521478	72.71160668478522	72.1441966576074	69.43258997282217	72.27901671196305	67.13482005435567	65.42321336957045	68.42321336957045	67.13482005435567	67.72098328803695	64.73035989128867	78.1441966576074	74.57678663042955	71.1441966576074	64.87455654889605	66.0	61.865179945644336	67.13482005435567	62.711606684785224	73.13482005435567	70.00937660325172	73.71160668478522	75.43258997282217	65.0	61.432589972822164	66.1441966576074	66.42321336957045	63.14419665760739	61.865179945644336	70.42321336957045	69.2977699184665	66.0	65.1441966576074	54.72098328803695	57.0	1
65.91800141070499	66.94142957907499	63.105426757665015	70.04685633674	68.964857747445	69.95314366326	73.011714084185	72.04685633674	61.02342816837	62.05857042092501	68.04685633674	68.09371267348001	70.011714084185	71.035142252555	70.94142957907499	66.964857747445	70.988285915815	69.0	64.97657183163	65.011714084185	75.92971549488999	77.92971549488999	70.988285915815	70.07028450511001	65.0	64.05857042092501	67.91800141070499	70.94142957907499	69.92971549488999	70.92971549488999	72.92971549488999	73.97657183163	57.988285915815	63.0	67.964857747445	71.0	69.964857747445	71.964857747445	77.0	78.988285915815	78.97657183163	78.964857747445	66.04685633674	66.04685633674	1
65.0799341934351	62.76019741969473	69.79989032239182	73.51984645134854	62.35997806447836	65.43991225791345	73.28004387104328	73.0	62.280043871043276	64.12017548417309	63.48015354865145	74.71995612895672	70.35997806447837	73.28004387104328	62.599780644783635	64.71995612895672	73.20010967760818	71.20010967760818	68.20010967760818	69.959758709262	79.0	76.32028516178127	76.12017548417309	76.9200658065649	61.35997806447836	63.439912257913456	73.84013161312981	74.15986838687019	67.35997806447837	67.71995612895672	70.64002193552163	75.35997806447837	65.0	63.07993419343509	68.56008774208655	68.28004387104328	65.84013161312981	67.51984645134854	72.84013161312981	72.0	64.87982451582691	65.43991225791345	58.07993419343509	55.79989032239182	1
78.1099339369684	77.08003775030377	75.81002831272782	75.81002831272782	70.62005662545565	69.35004718787971	75.08003775030377	75.0	75.1099339369684	74.02989618666464	76.27000943757594	77.72999056242406	72.1099339369684	70.27000943757594	64.37994337454435	64.45998112484811	68.08003775030377	74.72999056242406	74.81002831272782	73.54001887515189	74.0	76.72999056242406	66.1099339369684	67.0	60.72999056242406	58.54001887515189	61.08003775030377	65.91996224969623	61.27000943757594	61.64995281212029	74.18997168727218	75.54001887515189	64.1099339369684	60.91996224969623	60.62005662545565	63.43008493818348	74.56991506181652	72.64995281212029	67.64995281212029	66.18997168727218	64.45998112484811	65.18997168727218	59.64995281212029	56.1099339369684	1
62.34325935452288	65.45533290464704	65.02977806356864	71.37303741809153	60.201407740830085	59.37303741809153	68.20140774083008	73.65674064547711	61.02977806356864	65.48511096821568	68.68651870904576	69.02977806356864	72.82837032273856	69.97022193643136	59.82837032273856	62.1418516136928	64.0	72.79859225916992	63.82837032273856	64.31348129095424	74.17162967726144	76.48511096821568	68.65674064547711	70.4255548410784	59.17162967726144	57.1418516136928	58.51488903178432	65.45533290464704	64.48511096821568	67.62696258190847	77.65674064547711	75.31348129095424	61.51488903178432	62.51488903178432	63.65674064547712	66.48511096821568	72.8581483863072	73.48511096821568	71.51488903178432	71.17162967726144	71.51488903178432	69.68651870904576	66.68651870904576	60.65674064547712	1
75.04207321240825	70.56310981861239	73.95792678759175	69.47896339379587	68.43689018138761	73.47896339379587	75.43689018138761	74.39481696897936	62.394816968979356	65.95792678759175	73.0	68.87378036277522	67.43689018138761	73.0	68.0	66.52103660620413	69.0	69.04207321240825	63.352743756571094	60.394816968979356	71.74756072555044	75.04207321240825	69.95792678759175	69.25243927444956	65.47896339379587	62.56310981861239	65.39481696897936	61.43689018138761	74.0	70.04207321240825	75.56310981861239	77.08414642481652	62.91585357518348	64.6472562434289	68.60518303102064	68.56310981861239	62.47896339379587	62.04207321240826	72.04207321240825	72.16829284963303	63.91585357518348	67.08414642481652	52.95792678759174	58.04207321240826	1
66.89132402332149	65.16301396501775	76.61963408162522	74.21735195335701	66.89132402332149	66.32602793003552	67.27168994169627	70.21735195335701	64.94566201166074	64.27168994169627	74.78264804664299	77.72831005830373	66.32602793003552	73.67397206996448	62.0	60.108675976678505	65.0	64.83698603498225	72.94566201166074	72.16301396501775	75.21735195335701	76.10867597667851	73.89132402332149	80.72831005830373	66.0	65.10867597667851	64.83698603498225	62.891324023321495	63.271689941696266	67.48904189505328	75.78264804664299	79.89132402332149	63.108675976678505	64.0	63.21735195335702	63.945662011660744	72.51095810494672	71.72831005830373	75.51095810494672	75.10867597667851	71.67397206996448	73.56529609328597	64.67397206996448	63.61963408162522	1
69.4000451763468	69.6000069502072	73.80002085062159	77.4000451763468	72.2000139004144	67.8000382261396	76.3999930497928	73.0	66.0	57.799968724067604	72.999982624482	70.5999895746892	73.1999965248964	73.2000312759324	66.8000034751036	63.000034751036	69.3999930497928	68.4000104253108	72.2000139004144	71.2000139004144	79.80002085062159	76.2000139004144	80.0	79.0	67.3999930497928	64.1999965248964	64.999982624482	66.0	68.8000034751036	67.4000104253108	70.999982624482	74.2000139004144	62.2000139004144	59.3999930497928	65.8000034751036	63.1999965248964	73.8000034751036	75.80002085062159	81.0	77.4000104253108	78.000017375518	73.000034751036	65.7999860995856	66.0	1
73.96295641107878	80.8703474387757	79.75921667201202	77.83330384985447	69.98147820553939	69.01852179446061	74.0	77.07408717784246	68.94443461661815	70.98147820553939	73.0	76.03704358892122	68.01852179446061	68.22226153352737	62.05556538338184	61.07408717784246	68.03704358892122	68.16669615014553	67.03704358892122	70.0	73.98147820553939	79.98147820553939	67.92591282215754	73.88886923323632	56.98147820553939	61.92591282215754	57.18521794460614	64.98147820553939	61.1296525612243	65.05556538338185	70.96295641107878	75.96295641107878	62.98147820553939	65.03704358892122	66.98147820553939	67.05556538338185	70.05556538338185	74.05556538338185	63.203739739066755	72.09260897230307	68.05556538338185	70.03704358892122	61.03704358892123	64.01852179446061	1
65.34958162685936	64.38109311007226	75.9684885167871	74.0	66.79369770335742	66.0	68.44411607649806	71.23781377985547	64.58739540671485	64.61890688992774	74.38109311007226	77.58739540671485	67.0315114832129	74.0	62.82520918657032	60.82520918657032	66.0315114832129	65.82520918657032	70.93697703357421	70.76218622014453	73.9684885167871	75.17479081342968	73.17479081342968	79.9684885167871	65.79369770335742	65.82520918657032	64.17479081342968	63.618906889927736	63.206302296642576	66.58739540671485	74.14327933021679	78.34958162685936	61.76218622014452	63.793697703357424	63.41260459328516	65.44411607649806	71.76218622014453	71.38109311007226	76.20630229664258	75.61890688992774	73.0315114832129	74.41260459328515	66.0315114832129	65.23781377985547	1
70.8803765596981	68.8803765596981	75.44784937612076	78.65645187163771	71.65645187163771	69.10430124775849	73.98467780745658	72.32822593581886	65.77607531193962	57.791397504483044	72.67177406418114	71.79139750448304	71.43252718357733	74.77607531193962	65.8803765596981	63.8803765596981	68.10430124775849	68.10430124775849	73.0	72.0	79.65645187163771	76.77607531193962	78.65645187163771	79.44784937612076	66.77607531193962	64.22392468806038	64.22392468806038	65.32822593581886	67.65645187163771	67.77607531193962	71.34354812836229	76.1196234403019	63.0	60.1196234403019	65.32822593581886	63.22392468806038	73.77607531193962	75.8803765596981	79.8803765596981	77.32822593581886	77.43252718357733	74.77607531193962	65.0	65.55215062387924	1
71.38140672278762	72.92788991581858	73.03605504209071	71.3092966386062	68.03605504209071	72.03605504209071	73.07211008418142	77.65464831930309	63.69070336139381	67.0	73.0	74.61859327721238	70.3092966386062	73.65464831930309	62.10816512627213	62.72675840348451	67.6907033613938	65.38140672278762	71.58253823512167	68.23718655442478	77.34535168069691	75.96394495790929	70.34535168069691	68.89183487372787	62.72675840348451	61.0	64.07211008418142	59.72675840348451	66.79886848766593	69.0	75.3092966386062	75.0	64.34535168069691	63.61859327721239	66.0	67.0	66.27324159651549	66.89183487372787	70.34535168069691	69.96394495790929	64.6907033613938	66.3092966386062	55.30929663860619	55.03605504209071	1
69.78424388039677	71.42465034772472	70.21575611960323	70.35959353267205	65.86302447841291	69.57534965227528	70.28767482613763	65.35959353267205	68.71232517386237	71.28081293465591	76.78424388039677	77.78424388039677	67.78424388039677	70.71232517386237	63.359593532672044	70.0	68.78424388039677	70.85616258693118	67.9280812934656	72.99313810851827	74.9280812934656	74.0719187065344	68.49656905425914	64.9280812934656	70.64040646732795	68.21575611960323	62.92808129346559	63.78424388039677	65.85616258693118	68.0719187065344	73.0	75.0719187065344	66.78424388039677	66.9280812934656	68.42465034772472	64.9280812934656	65.9280812934656	70.2088942281215	68.9280812934656	65.71918706534409	77.71232517386237	75.35959353267205	66.0719187065344	63.359593532672044	1
64.70441440192353	67.40882880384707	69.40882880384707	75.93090081346473	64.1132432057706	69.63531521538826	72.59117119615293	73.70441440192353	63.704414401923536	68.40882880384707	69.52207200961766	73.29558559807647	71.40882880384707	69.7735135884588	61.1132432057706	62.591171196152935	67.95585598076467	65.25144157884114	71.40882880384707	72.33972961731179	79.0	78.8867567942294	74.06909918653527	76.59117119615293	64.52207200961766	65.52207200961766	66.13819837307054	64.25144157884114	67.70441440192353	73.33972961731179	71.70441440192353	77.1132432057706	65.0	63.408828803847065	67.8867567942294	64.7735135884588	65.18234239230587	66.40882880384707	69.36468478461174	75.52207200961766	64.81765760769413	65.40882880384707	58.408828803847065	56.1132432057706	1
64.31838929531308	66.09551678859393	68.22287250671916	70.9681610704687	62.25471143625046	64.31838929531308	74.09551678859393	73.12735571812523	63.063677859062615	67.0	66.22287250671916	73.93632214093738	69.9681610704687	73.9681610704687	59.28655036578177	64.06367785906262	74.80896642281215	72.84080535234347	69.90448321140607	65.90448321140607	78.9681610704687	80.77712749328084	78.74528856374954	77.52241605703038	61.15919464765654	61.96816107046869	75.74528856374954	71.71344963421824	67.22287250671916	67.06367785906262	71.09551678859393	75.0	65.0	61.96816107046869	69.87264428187477	68.93632214093738	67.84080535234347	64.87264428187477	74.87264428187477	71.87264428187477	62.12735571812523	64.0318389295313	56.904483211406074	54.095516788593926	1
64.01183506101252	69.15285909548538	70.0	77.67061168700417	64.50591753050627	71.67061168700417	70.84714090451462	74.0	64.16469415649792	68.67061168700417	71.65877662599165	73.49408246949373	71.67061168700417	68.82347078248957	62.164694156497916	61.835305843502084	66.48224740848121	62.823470782489565	72.98816493898748	74.01183506101252	78.34122337400835	77.17652921751043	71.67061168700417	74.6824467480167	66.16469415649792	66.50591753050627	64.79980066046451	62.15285909548539	68.32938831299583	75.83530584350208	72.65877662599165	77.83530584350208	64.01183506101252	63.835305843502084	67.82347078248957	63.988164938987474	64.0	66.50591753050627	66.67061168700417	76.17652921751043	65.17652921751043	65.17652921751043	57.6824467480167	56.670611687004175	1
61.621478401499765	70.40669438650212	69.13556479550071	69.24295680299953	69.54225918200284	69.62147840149976	74.51408639400094	73.9718272119981	67.10739200749882	71.89260799250118	69.75704319700047	76.0281727880019	72.51408639400094	73.24295680299953	71.0	70.24295680299953	73.72887040899857	74.24295680299953	64.10739200749882	68.51408639400094	71.48591360599906	75.27112959100143	67.72887040899857	70.59330561349788	62.621478401499765	66.62147840149976	59.13556479550071	66.86443520449929	67.89260799250118	68.62147840149976	73.8362624164974	75.9718272119981	65.21478401499763	67.72887040899857	69.10739200749882	69.9718272119981	67.45774081799716	69.86443520449929	73.37852159850024	74.72887040899857	70.86443520449929	72.9718272119981	63.621478401499765	63.350348810498346	1
67.54457177208334	65.23565741766669	68.77228588604167	67.7316857658125	70.80494270256249	74.2683142341875	71.463371531625	72.42277141139583	60.845542822791664	60.349514474645844	69.61782870883334	64.30891435441667	67.69108564558333	69.61782870883334	70.536628468375	69.11385705697916	67.30891435441667	67.463371531625	61.69108564558333	55.886142943020836	65.15445717720833	67.54457177208334	66.463371531625	69.08120024045834	68.38217129116666	64.0	64.2683142341875	60.0	70.61782870883334	72.2683142341875	76.57722858860417	77.30891435441667	62.69108564558333	65.04060012022917	71.0	71.2683142341875	61.154457177208336	58.77228588604167	67.92674306325002	74.7316857658125	64.11385705697916	68.57722858860417	54.95939987977083	57.7316857658125	1
60.141035392370576	63.47578564274902	79.28632153587647	71.71367846412353	73.85896460762942	69.04842871450197	69.28632153587647	70.76210717862548	64.23789282137452	63.23789282137451	74.23789282137452	78.0	74.3831789648804	74.76210717862548	62.0	60.76210717862549	62.713678464123525	58.141035392370576	71.47578564274902	56.757856427490175	80.33475025037843	72.18946410687255	81.62107178625492	84.04842871450197	69.81053589312745	69.57264307175295	58.90314257099607	50.806285141992134	46.99574924886468	45.66099899848624	71.42735692824705	72.37892821374508	53.09260667786861	68.57264307175295	53.09260667786861	50.28207078474115	61.56839232061763	62.8547138564941	76.0	73.47578564274902	79.62107178625492	76.28632153587647	65.0	65.52421435725098	1
66.32893001037603	66.60528398754876	63.72364602282727	70.26314400830083	69.46050201452644	70.26314400830083	72.73685599169917	70.9474239667967	61.46050201452644	63.0525760332033	68.19735800622561	68.65786002075207	69.21056797509752	70.53949798547356	70.9342139979248	67.32893001037603	71.0	68.9342139979248	65.46050201452644	65.39471601245124	76.19735800622561	78.0	70.73685599169917	69.86842799584959	64.86842799584959	63.73685599169917	67.9342139979248	70.73685599169917	70.39471601245124	71.19735800622561	72.60528398754876	74.32893001037603	58.592074018676854	63.52628801660165	68.19735800622561	70.53949798547356	70.0	72.13157200415041	77.39471601245124	78.80264199377439	78.67106998962397	78.60528398754876	65.21056797509752	65.21056797509752	1
62.77206808806821	63.525693603693064	66.31620426420463	73.08827235227284	61.70223830823873	61.08827235227283	69.70223830823873	73.22793191193179	62.31620426420462	64.84189786789769	69.54413617613642	70.31620426420463	72.6139659559659	68.68379573579537	59.613965955965895	61.06982977982948	64.0	71.29776169176127	63.613965955965895	63.45586382386358	74.3860340440341	75.84189786789769	68.22793191193179	67.20948933948844	59.386034044034105	56.06982977982948	59.158102132102314	63.525693603693064	63.841897867897686	65.91172764772716	77.22793191193179	74.45586382386358	62.158102132102314	63.158102132102314	63.22793191193179	65.84189786789769	73.93017022017052	72.84189786789769	72.15810213210231	71.3860340440341	72.15810213210231	70.54413617613642	67.54413617613642	60.22793191193179	1
67.03449204537438	63.89196083327454	72.21379681814975	71.85746878790016	70.46436719697505	73.53563280302495	73.74942962117471	72.82069522722462	61.285062424199666	61.4275936362995	68.82069522722462	70.14253121209984	72.25057037882529	73.92873439395008	67.53563280302495	66.0	67.60689840907487	65.67816401512479	69.32183598487521	64.85746878790016	77.53563280302495	74.46436719697505	75.17930477277538	68.5724063637005	69.25057037882529	64.71493757580033	66.60689840907487	62.07126560604992	72.60689840907487	71.78620318185025	72.60689840907487	75.92873439395008	65.0	63.32183598487521	66.0	66.53563280302495	62.07126560604992	58.67816401512479	72.39310159092513	69.39310159092513	68.78620318185025	66.85746878790016	57.714937575800334	58.39310159092513	1
65.28072018916343	69.05045011822715	68.82018004729086	70.0	65.0	69.58990997635458	71.76972992906371	72.07891971625486	69.0	70.82018004729086	72.28072018916343	75.05045011822715	69.76972992906371	72.76972992906371	67.71927981083657	70.58990997635458	73.12936983448199	73.35963990541828	66.82018004729086	69.87063016551801	73.82018004729086	73.41009002364542	69.58990997635458	70.30918978719114	66.28072018916343	67.41009002364542	60.05045011822715	66.35963990541828	66.0	68.58990997635458	75.94954988177285	77.35963990541828	68.17981995270914	68.76972992906371	70.17981995270914	69.71927981083657	69.53945985812743	71.0	71.35963990541828	72.07891971625486	74.46054014187257	75.58990997635458	64.82018004729086	64.76972992906371	1
69.14219653130185	65.491586383718	71.76146435420124	68.92048811806708	71.61926782289939	74.53975594096646	74.57109826565093	75.92048811806708	64.1903660885503	63.491586383718	70.84097623613415	69.3012202951677	69.26987797048324	70.84097623613415	69.61926782289939	67.61926782289939	67.92048811806708	66.92048811806708	66.1903660885503	60.301220295167695	74.22170841323478	69.14219653130185	68.84097623613415	62.46024405903354	67.88914579338261	61.809633911449694	67.46024405903354	62.190366088550306	71.84097623613415	70.34938985241615	74.53975594096646	75.0	65.0	61.0	67.34938985241615	68.61926782289939	62.190366088550306	58.84097623613415	68.3012202951677	69.34938985241615	66.26987797048324	65.8096339114497	55.34938985241615	56.73012202951677	1
64.3119449954796	66.6238899909592	68.6238899909592	73.18361496835722	62.935834986438806	66.49555996383681	73.3761100090408	73.3119449954796	63.3119449954796	67.6238899909592	67.559724977398	73.6880550045204	70.6238899909592	72.12833002712239	59.935834986438806	63.376110009040794	71.88055004520398	69.56860504972438	70.6238899909592	68.80750495931642	79.0	80.0641650135612	76.81638503164278	77.3761100090408	62.55972497739801	63.55972497739801	71.63277006328558	68.56860504972438	67.3119449954796	69.80750495931642	71.3119449954796	75.9358349864388	65.0	62.623889990959206	69.0641650135612	67.12833002712239	66.75222001808159	65.6238899909592	72.50444003616319	73.559724977398	63.247779981918406	64.6238899909592	57.623889990959206	54.935834986438806	1
68.61067362670344	63.78754743551264	72.40711575113563	75.59288424886437	71.61956831562298	73.20355787556781	70.19466318664827	63.16797911988965	66.40711575113563	74.41601044005517	71.0	76.00889468891954	63.575094871025286	65.59288424886437	66.81423150227127	68.01778937783908	68.61067362670344	65.61067362670344	72.0	72.59288424886437	79.0	78.0	68.99110531108046	71.18576849772873	64.19466318664827	62.78754743551264	65.00889468891954	64.61067362670344	72.81423150227127	74.79644212443219	68.99110531108046	78.6017789377839	66.20355787556781	68.21245256448735	69.40711575113563	63.601778937783905	67.61067362670344	71.21245256448735	76.62846300454252	76.3982210622161	70.81423150227127	70.21245256448735	55.99110531108046	55.19466318664828	1
62.41968749795024	65.1114062592239	65.25906249385073	71.67874999180097	60.46890624282585	59.67874999180098	68.46890624282585	73.58031250204975	61.259062493850735	65.37046875307463	68.83937499590049	69.25906249385073	72.79015625102488	69.74093750614927	59.790156251024875	61.95078125512439	64.0	72.53109375717415	63.790156251024875	64.16062500409951	74.20984374897512	76.37046875307463	68.58031250204975	69.85234376537316	59.209843748975125	56.95078125512439	58.62953124692537	65.1114062592239	64.37046875307463	67.32125000819903	77.58031250204975	75.16062500409951	61.62953124692537	62.62953124692537	63.58031250204976	66.37046875307463	73.04921874487562	73.37046875307463	71.62953124692537	71.20984374897512	71.62953124692537	69.83937499590049	66.83937499590049	60.58031250204976	1
59.675737052923026	63.186193005880334	78.69664895883764	71.74477202352135	76.18619300588034	71.30335104116236	70.74477202352135	70.81380699411966	64.18619300588034	62.813806994119666	74.0	77.44142098235899	74.76568392943597	73.51045595295732	63.11715803528202	62.675737052923026	62.74477202352134	58.42050907644437	70.25522797647865	53.48954404704269	80.51045595295732	71.74477202352135	79.9037538706326	81.08994687651294	70.06903497059832	71.0	57.93096502940168	49.60670208232471	46.096246129367394	44.585790176410086	70.55857901764101	71.11715803528202	52.60670208232471	69.25522797647865	52.0481230646837	49.35147410584605	59.30335104116235	60.0	74.51045595295732	73.37238601176067	80.51045595295732	77.55857901764101	65.37238601176067	66.37238601176067	1
63.888744779967865	58.72315893020887	70.44502088012854	78.3337656600964	65.88874477996787	66.11125522003213	73.88874477996787	72.11125522003213	65.27684106979113	62.6662343399036	71.94437238998394	73.77748955993573	71.94437238998394	65.38939327011246	58.72186194991967	57.72186194991967	63.94437238998393	67.0	62.4993515098554	60.77748955993573	74.77748955993573	73.8331171699518	67.1668828300482	58.89004176025706	59.6662343399036	53.22251044006427	60.610606729887536	57.94437238998393	62.0	61.1668828300482	75.94437238998394	72.0	63.888744779967865	65.0	61.888744779967865	64.0	76.27684106979113	70.77748955993573	73.88874477996787	72.27813805008033	73.3324686798072	72.38809628982327	69.4993515098554	59.3337656600964	1
64.17685556534501	64.65595715544359	64.56269522970427	71.04179681980285	69.52089840990142	70.78134761485214	72.21865238514786	70.95820318019715	59.95820318019715	60.176855565345015	66.95820318019715	68.0	71.56269522970427	72.04179681980285	69.95820318019715	66.73955079504928	69.69775397524644	67.43730477029573	66.82314443465499	65.52089840990142	76.26044920495072	77.21865238514786	73.34404284455641	71.30224602475356	67.0835936396057	65.30224602475356	67.21865238514786	68.39550795049287	70.26044920495072	72.04179681980285	72.47910159009858	74.78134761485214	59.823144434654985	63.78134761485214	67.47910159009858	69.69775397524644	67.65595715544359	67.8328127207886	76.21865238514786	76.9164063603943	77.17685556534501	76.39550795049287	64.95820318019715	64.43730477029573	1
69.5858707224419	74.62403548797163	75.09541191382434	78.0	67.54770595691217	70.4713764258527	73.01908238276486	75.5286235741473	66.54770595691217	70.01908238276486	72.01908238276486	74.5286235741473	69.96183523447027	68.0	62.0	61.49045880861757	66.5286235741473	65.05724714829459	69.45229404308783	72.45229404308783	76.45229404308783	79.01908238276486	69.96183523447027	74.98091761723514	61.414129277558104	64.45229404308783	59.45229404308783	63.03816476552973	64.43321166032297	70.39504689479324	71.49045880861756	76.98091761723514	63.980917617235136	64.50954119138244	67.0	65.03816476552973	67.05724714829459	70.56678833967703	64.96183523447027	74.45229404308783	67.01908238276486	68.03816476552973	60.019082382764864	60.56678833967703	1
74.59190239581326	79.0903414881067	77.31775611608003	77.31775611608003	73.63551223216007	71.86292686013338	77.0903414881067	75.0	71.59190239581326	68.50156090770656	76.77258537202668	77.22741462797332	68.59190239581326	70.77258537202668	61.36448776783994	63.45482925594665	70.0903414881067	74.22741462797332	76.31775611608003	74.54517074405335	74.0	76.22741462797332	62.591902395813264	67.0	60.227414627973324	59.54517074405335	63.09034148810671	63.90965851189329	61.772585372026676	59.137073139866615	72.68224388391997	76.54517074405335	60.591902395813264	58.90965851189329	63.63551223216006	67.95326834824009	70.04673165175991	70.13707313986662	65.13707313986662	64.68224388391997	63.45482925594665	63.682243883919966	57.137073139866615	52.591902395813264	1
63.49128703645921	60.28920833593354	68.47386110937764	75.96514814583685	64.21950462760725	63.96514814583686	72.21950462760725	72.50871296354079	64.47386110937764	63.76306944531118	70.98257407291842	72.47386110937764	72.25435648177039	66.52613889062236	59.254356481770394	59.27178240885196	64.0	68.78049537239275	63.254356481770394	62.017425927081575	74.74564351822961	74.76306944531117	67.50871296354079	61.81534722655589	59.745643518229606	54.27178240885196	60.23693055468882	60.28920833593354	62.76306944531118	63.03485185416314	76.50871296354079	73.01742592708158	63.23693055468882	64.23693055468883	62.50871296354079	64.76306944531117	75.72821759114804	71.76306944531117	73.23693055468883	71.74564351822961	73.23693055468883	71.98257407291842	68.98257407291842	59.50871296354079	1
79.41970839676124	75.94197083967613	74.82591251902838	74.82591251902838	68.88394167935225	68.17408748097162	73.82591251902838	75.17408748097162	76.18759175546575	76.41970839676124	75.82591251902838	77.88394167935225	73.82591251902838	70.2321166412955	65.59379587773287	64.7678833587045	67.0	74.36167923643737	74.0	72.88394167935225	74.17408748097162	77.0	68.11605832064775	67.29014580161937	61.0	58.17408748097163	60.11605832064775	66.47773755708512	61.11605832064775	63.34817496194325	75.05802916032387	75.0	65.88394167935225	62.17408748097163	59.40620412226713	61.34817496194325	76.47773755708512	73.7678833587045	69.05802916032387	67.2321166412955	64.94197083967613	66.05802916032387	60.70985419838062	57.767883358704495	1
62.475333004464964	61.04091637890684	72.47533300446497	74.0	69.26233349776751	69.95908362109316	68.69675012332564	68.86883325111624	60.475333004464964	58.909749630023086	68.77858288113933	72.3441662555812	71.6558337444188	74.56558337444189	64.8279168722094	63.39350024665128	65.56558337444189	63.86883325111624	72.43441662555811	69.1720831277906	76.13116674888376	75.43441662555811	77.39350024665127	77.60649975334873	69.95908362109316	67.26233349776751	65.0	61.86883325111624	67.52466699553503	71.52466699553503	73.1720831277906	78.30324987667436	64.13116674888376	65.13116674888376	64.69675012332564	65.13116674888376	66.21299950669744	62.95066600892993	74.86883325111624	72.73766650223249	72.0	71.1720831277906	63.303249876674364	61.737666502232486	1
64.49436705595282	72.2471835279764	76.12922470803538	80.25844941607077	64.9353876459823	68.9353876459823	71.6882041180059	75.2471835279764	56.11795881994102	60.11795881994102	71.6235917639882	71.87077529196462	71.0	72.6235917639882	55.55897940997051	55.49436705595282	64.2471835279764	66.0646123540177	60.235917639882054	61.365142347917434	72.87077529196462	72.87077529196462	70.0	73.3764082360118	56.18257117395872	58.24718352797641	56.49436705595282	57.3117958819941	62.3117958819941	65.55897940997052	75.3117958819941	72.9353876459823	62.6235917639882	65.0	61.87077529196461	64.9353876459823	65.2471835279764	67.9353876459823	71.3764082360118	75.12922470803538	62.6235917639882	63.55897940997051	59.44102059002949	61.57024529806487	1
77.87440442170822	77.21462604473817	75.91096953355363	75.91096953355363	70.82193906710724	69.5182825559227	75.21462604473817	75.0	74.87440442170822	73.65977837697005	76.30365651118454	77.69634348881546	71.87440442170822	70.30365651118454	64.17806093289276	64.39268697763092	68.21462604473817	74.69634348881546	74.91096953355363	73.60731302236908	74.0	76.69634348881546	65.87440442170822	67.0	60.69634348881546	58.607313022369084	61.21462604473816	65.78537395526183	61.30365651118454	61.4817174440773	74.08903046644637	75.60731302236908	63.87440442170821	60.78537395526184	60.821939067107245	63.73290860066086	74.26709139933914	72.4817174440773	67.4817174440773	66.08903046644637	64.39268697763092	65.08903046644637	59.4817174440773	55.87440442170821	1
62.022014714339846	63.133255517877444	73.8887591964624	74.0	66.37775183929249	66.0	71.35573712495264	73.73348896424511	63.755503678584965	65.86674448212256	73.13325551787744	76.75550367858496	69.1112408035376	74.0	64.48899264283007	62.48899264283008	68.1112408035376	67.48899264283007	66.7775183929248	68.26651103575489	71.8887591964624	73.51100735716993	71.51100735716993	77.8887591964624	65.37775183929249	67.48899264283007	62.51100735716992	64.86674448212256	63.62224816070752	65.75550367858496	70.39976655363233	75.02201471433985	59.26651103575489	63.37775183929248	64.24449632141504	68.35573712495264	69.26651103575489	70.13325551787744	76.62224816070751	76.86674448212256	75.1112408035376	75.24449632141504	68.1112408035376	67.73348896424511	1
62.71841471023854	67.0	63.82039632244037	70.0	60.79603677559635	60.155244130715616	68.07762206535782	73.64079264488073	60.17960367755963	65.28158528976147	68.0	68.0	72.46118896732109	71.0	61.97564045315598	63.71841471023854	65.25722574291744	73.10198161220183	64.17960367755964	65.0	74.35920735511927	77.17960367755964	69.35920735511927	72.46118896732109	60.07762206535781	59.07762206535781	59.79603677559635	67.71841471023853	65.89801838779817	69.35920735511927	77.10198161220183	75.64079264488073	60.46118896732109	62.17960367755963	64.71841471023853	67.71841471023853	71.64079264488073	73.64079264488073	72.07762206535782	72.43682942047708	72.43682942047708	70.79603677559635	66.0	61.898018387798174	1
71.95064254321734	61.27146601230464	64.14807237034799	66.09871491356533	64.02467872839134	59.246787283913314	68.04935745678266	65.97532127160866	75.82724890126069	66.14807237034799	77.0	75.074036185174	70.925963814826	71.97532127160866	71.77789144447802	62.19742982713065	71.925963814826	68.074036185174	76.77789144447802	77.90128508643467	76.95064254321734	80.82724890126069	67.04935745678266	66.95064254321734	69.04935745678266	68.0	64.95064254321734	67.90128508643467	68.925963814826	64.09871491356533	72.02467872839134	73.04935745678266	56.27146601230464	56.27146601230464	69.0	64.02467872839134	66.97532127160866	71.0	69.0	67.925963814826	65.3208234690873	73.04935745678266	56.246787283913314	52.27146601230464	1
58.605246683169234	63.06724963146325	79.52925257975726	71.268998525853	76.06724963146326	70.47074742024274	70.268998525853	70.93275036853674	64.06724963146326	62.93275036853675	74.0	77.79825110561025	76.19300442244102	74.46200294829401	62.40349778877949	61.605246683169234	62.26899852585299	56.874245209022234	70.731001474147	52.537997051705986	81.46200294829401	71.268998525853	82.52050810780852	83.58775773927178	70.66375184268375	71.0	57.33624815731624	47.94149484048548	43.47949189219147	41.017488943897455	70.20174889438975	70.40349778877949	50.94149484048548	69.731001474147	50.73974594609574	47.210493366338476	58.47074742024274	60.0	75.46200294829401	73.1344992629265	81.46200294829401	77.20174889438975	65.1344992629265	66.1344992629265	1
65.28242890600573	67.28242890600573	67.35878554699714	71.32060722650144	62.32060722650143	66.24425058551003	74.9618216795043	75.88546503851289	62.35878554699713	65.71757109399427	64.39696386749284	70.15271328198281	67.11453496148711	71.11453496148711	60.923643359008594	63.35878554699713	74.0381783204957	74.28242890600573	69.67939277349856	68.24425058551003	76.75574941448997	80.0381783204957	77.39696386749284	77.67939277349856	63.56485781201146	64.24425058551003	76.32060722650144	72.64121445300286	66.0381783204957	65.71757109399427	69.39696386749284	73.39696386749284	62.75574941448997	61.35878554699713	68.39696386749284	69.0	70.24425058551003	68.84728671801719	75.64121445300286	73.60303613250716	64.24425058551003	68.16789394451862	59.56485781201146	57.20607226501433	1
65.07393689112091	63.25914951289673	67.53696844556045	67.36109053366813	71.91672839899559	74.63890946633187	70.72218106733627	72.54630315544395	61.09260631088791	58.990665290116496	68.62957475644836	63.81478737822418	68.18521262177582	68.62957475644836	71.27781893266373	69.73151577721977	66.81478737822418	66.72218106733627	62.18521262177582	55.26848422278022	64.90739368911208	65.07393689112091	65.72218106733627	67.35175582378463	69.37042524355164	64.0	64.63890946633187	60.0	69.62957475644836	72.63890946633187	76.45369684455605	76.81478737822418	63.18521262177582	64.17587791189231	71.0	71.63890946633187	60.90739368911209	57.536968445560454	66.44436213467255	74.36109053366813	64.73151577721977	68.45369684455605	55.824122088107686	57.36109053366813	1
68.24394552223895	64.75605447776105	67.21947526665234	72.43895053330466	64.53657921110872	65.9755297444134	70.14631684443489	70.29263368886978	69.56104946669534	67.60973763332616	73.78052473334766	73.92684157778255	71.53657921110872	69.85368315556511	66.63420788891278	62.0	68.24394552223895	64.78052473334766	74.31710394445639	76.39026236667384	78.07315842221745	79.39026236667384	69.68289605554361	71.8292128999785	67.39026236667384	67.46342078889128	63.39026236667383	64.24394552223895	68.46342078889128	70.43895053330466	72.0	75.68289605554361	60.8292128999785	60.29263368886978	67.92684157778255	63.46342078889128	65.39026236667384	68.85368315556511	67.92684157778255	72.8292128999785	65.53657921110872	69.24394552223895	57.60973763332617	54.68289605554361	1
74.20665741391932	69.41331482783863	74.89667129304034	70.61997224175795	68.96671293040342	73.48335646520171	76.89667129304034	76.89667129304034	65.30998612087897	67.20665741391932	73.51664353479829	72.72330094871761	67.7600555164841	71.86338422344376	68.10332870695966	66.30998612087897	68.79334258608068	67.79334258608068	67.61997224175795	63.61997224175795	78.20665741391932	74.72330094871761	69.65672680952444	63.51664353479829	66.92995836263692	61.826629655677266	68.51664353479829	63.72330094871761	72.34674068864547	68.58668517216137	74.51664353479829	75.10332870695966	65.92995836263692	62.03328706959658	66.0	66.69001387912103	63.20665741391932	61.10332870695966	71.72330094871761	68.0	66.92995836263692	65.30998612087897	54.826629655677266	57.309986120878975	1
62.0	67.0	64.03864421041318	70.0	59.05796631561977	58.115932631239545	67.05796631561978	74.02898315780989	60.08694947342966	66.03864421041318	68.00966105260329	68.04830526301647	72.9806778947934	71.02898315780989	60.10627157863625	63.07728842082636	64.11593263123955	74.00966105260329	64.0193221052066	65.0193221052066	73.99033894739671	76.96135578958682	69.00966105260329	73.00966105260329	59.03864421041318	58.08694947342966	58.0	67.00966105260329	65.00966105260329	69.0	78.0	76.02898315780989	61.07728842082636	62.07728842082636	64.06762736822307	67.05796631561978	72.0	73.97101684219011	71.0193221052066	71.05796631561978	71.00966105260329	69.06762736822307	65.9806778947934	61.04830526301648	1
73.56620603120305	79.48172110921068	77.18033920281984	76.04792714041373	69.78310301560153	69.21689698439847	74.0	77.8675879375939	68.34930904680458	70.78310301560153	73.0	76.43379396879695	68.21689698439847	70.60276381278169	62.65069095319542	61.867587937593896	68.43379396879695	69.95207285958627	67.43379396879695	70.0	73.78310301560153	79.78310301560153	67.1324120624061	72.69861809360916	56.783103015601526	61.132412062406104	59.16896984398474	64.78310301560153	62.51827889078932	65.65069095319542	70.56620603120305	75.56620603120305	62.783103015601526	65.43379396879695	66.78310301560153	67.65069095319542	70.65069095319542	74.65069095319542	65.38586682838321	73.08448492199237	68.65069095319542	70.43379396879695	61.43379396879695	64.21689698439847	1
65.369217968999	69.35845257829929	67.6630782031001	69.6630782031001	66.3476871875996	70.0	73.3369217968999	78.3476871875996	67.9892346093003	70.0	70.3476871875996	74.68460898449949	70.3261564062002	76.02153078139939	68.97846921860061	68.97846921860061	73.97846921860061	75.6738435937998	67.0107653906997	68.0107653906997	73.0	75.02153078139939	67.97846921860061	71.97846921860061	60.64154742170071	63.967703827900905	61.032296172099095	66.6523128124004	66.6738435937998	68.6630782031001	74.9677038279009	77.31539101550051	66.64154742170071	68.9892346093003	69.31539101550051	71.9892346093003	72.3369217968999	73.02153078139939	73.3369217968999	77.0	71.6630782031001	74.6523128124004	63.6630782031001	65.6630782031001	1
72.9467104930514	73.5266447534743	72.0	74.21003286978855	64.0532895069486	64.36990139063435	68.0532895069486	69.89654614410865	70.3667762326285	72.15674336283995	74.4733552465257	78.21003286978855	70.26332237673715	71.78996713021145	62.68338811631425	65.4200657395771	65.5266447534743	67.68338811631425	77.68338811631425	76.15674336283995	79.9467104930514	79.21003286978855	70.73667762326285	72.73667762326285	60.26332237673715	61.73667762326285	67.15674336283995	64.63009860936565	67.4200657395771	69.0	75.26332237673715	75.0	65.4733552465257	66.4733552465257	66.73667762326285	66.26332237673715	70.21003286978855	72.21003286978855	67.0532895069486	69.5266447534743	62.5266447534743	65.5266447534743	55.26332237673715	55.4733552465257	1
59.30976499198593	74.95869800106854	70.04130199893146	75.97934900053427	62.02065099946573	69.83479200427416	65.04130199893146	73.8554430037399	65.16520799572584	67.1445569962601	75.0	76.06195299839719	70.0	72.95869800106854	63.02065099946573	61.12390599679437	73.81414100480845	67.04130199893146	78.02065099946573	69.18585899519155	75.12390599679438	73.1445569962601	70.02065099946573	68.10325499732865	66.8554430037399	63.95869800106854	78.79349000534272	67.97934900053427	69.97934900053427	74.87609400320562	75.97934900053427	76.95869800106854	59.1445569962601	63.08260399786292	71.89674500267135	68.93804700160281	64.1445569962601	64.18585899519155	65.02065099946573	71.93804700160281	61.02065099946573	61.08260399786292	51.08260399786292	55.02065099946573	1
62.0	67.96648538465543	67.38269884629402	73.38269884629402	60.208106730819296	60.416213461638584	68.2081067308193	74.0	58.30865057685299	63.825407884525276	68.72486403849157	68.48324269232772	72.51675730767228	71.24162134616385	58.55027192301685	60.583786538361416	63.75837865383614	72.30865057685298	61.583786538361416	63.06702923068913	73.27513596150843	75.55027192301685	69.24162134616385	73.24162134616385	57.791893269180704	57.75837865383614	57.033514615344565	64.58378653836141	64.27513596150843	67.7918932691807	77.27513596150843	75.03351461534457	61.24162134616386	62.724864038491575	63.033514615344565	66.27513596150843	70.06702923068913	72.30865057685298	71.24162134616385	72.44972807698315	68.82540788452528	67.30865057685298	64.7918932691807	61.966485384655435	1
69.87972558684052	69.47981134095285	72.0	76.0399485475326	67.35996569835507	66.67998284917753	75.35996569835507	73.9600514524674	65.71993139671012	65.64003430164493	74.71993139671012	77.35996569835507	67.60008575411234	74.0	66.67998284917753	62.64003430164494	70.0	69.0	65.0399485475326	64.64003430164493	74.75987994424273	73.35996569835507	73.39991424588766	73.9600514524674	66.35996569835507	69.0	69.15979419013038	68.0399485475326	66.71993139671012	67.0399485475326	70.39991424588766	73.35996569835507	59.71993139671013	61.64003430164494	68.39991424588766	68.28006860328988	70.39991424588766	70.35996569835507	78.35996569835507	75.9600514524674	77.0	75.32001715082247	67.9600514524674	70.67998284917753	1
66.93228884662481	70.0826805291405	69.23307221165621	70.0	65.0	69.3834638941719	71.15039168251569	69.60156673006277	69.0	71.23307221165621	73.93228884662481	76.0826805291405	69.15039168251569	72.15039168251569	66.06771115337519	70.3834638941719	71.68424725920329	72.53385557668759	67.23307221165621	71.31575274079671	74.23307221165621	73.6165361058281	69.3834638941719	68.45117504754708	67.93228884662481	67.6165361058281	61.08268052914051	65.53385557668759	66.0	68.3834638941719	74.9173194708595	76.53385557668759	67.76692778834379	68.15039168251569	69.76692778834379	68.06771115337519	68.30078336503139	71.0	70.53385557668759	69.60156673006277	75.69921663496861	75.3834638941719	65.23307221165621	64.15039168251569	1
65.47148824908966	75.0	71.17663422710721	73.64673154578557	64.94158556776803	70.5883171135536	68.52990268132163	76.35326845421443	63.823365772892785	67.0	73.82336577289279	76.0	70.5883171135536	73.5883171135536	60.64673154578558	61.0	69.88178020512476	65.23504865933918	75.64673154578557	70.17663422710721	76.17663422710721	75.35326845421443	70.0	70.35326845421443	63.47009731867836	62.235048659339185	68.9986090695887	62.11682886446394	65.88178020512476	71.47009731867837	76.0	75.82336577289279	61.94158556776803	64.17663422710721	68.47009731867837	67.82336577289279	66.35326845421443	67.52990268132163	67.94158556776803	71.4116828864464	62.764951340660815	64.52990268132163	53.94158556776803	54.41168288644639	1
60.35161235811048	62.33790308952762	72.16895154476381	74.16895154476381	67.8584669924019	67.8584669924019	74.0	74.98629073141714	63.33790308952762	66.15524227618096	72.33790308952761	75.83104845523619	69.98629073141714	72.81733918665333	66.33790308952761	65.01370926858286	69.32419382094476	69.0	63.675806179055236	64.98629073141714	70.67580617905524	72.50685463429143	68.64838764188953	73.97258146283428	65.16895154476381	69.33790308952761	61.16895154476381	65.15524227618096	64.0	65.67580617905524	68.01370926858286	72.67580617905524	58.182660813346665	63.50685463429143	64.32419382094476	69.81733918665333	66.66209691047239	67.47943609712571	75.47943609712571	77.49314536570857	76.49314536570857	76.67580617905524	69.49314536570857	69.66209691047239	1
