# Supplementary material for: Minimizing features while maintaining performance in data classification problems
Source: PeerJ Comput Sci. 2022 Sep 14;8:e1081. doi: 10.7717/peerj-cs.1081 (PMC9575878; doi:10.7717/peerj-cs.1081)
Supplement: Supplemental Information 1 — main.py runs the simulation study and application data where Grid_Score_Calc.py contains the introduced algorithm for the extended version of the PCLFS method. The SPECT.csv file is a publicly available Single-photon emission computed tomography (SPECT) heart data set, which describes diagnosing cardiac abnormalities using SPECT. Response of the data set consists of two categories: normal (0) and abnormal (1), by considering the diagnosis of images. This data consists of binary class imbalanced data with a higher number of numerical features and a lower number of instances. [file peerj-cs-08-1081-s001.zip › Code_submission-peerj/SPECTF.csv]

id	OVERALL_DIAGNOSIS	F1R	F1S	F2R	F2S	F3R	F3S	F4R	F4S	F5R	F5S	F6R	F6S	F7R	F7S	F8R	F8S	F9R	F9S	F10R	F10S	F11R	F11S	F12R	F12S	F13R	F13S	F14R	F14S	F15R	F15S	F16R	F16S	F17R	F17S	F18R	F18S	F19R	F19S	F20R	F20S	F21R	F21S	F22R	F22S
1	0	59	52	70	67	73	66	72	61	58	52	72	71	70	77	66	65	67	55	61	57	68	66	72	74	63	64	56	54	67	54	76	74	65	67	66	56	62	56	72	62	74	74	64	67
2	0	72	62	69	67	78	82	74	65	69	63	70	70	72	74	70	71	72	75	66	65	73	78	74	79	74	69	69	70	71	69	72	70	62	65	65	71	63	60	69	73	67	71	56	58
3	0	71	62	70	64	67	64	79	65	70	69	72	71	68	65	61	61	73	71	75	74	80	74	54	47	53	37	77	68	72	59	72	68	60	60	73	70	66	65	64	55	61	41	51	46
4	0	69	71	70	78	61	63	67	65	59	59	66	69	71	75	65	58	60	55	62	59	67	66	74	74	64	60	57	54	70	73	69	76	62	64	61	61	66	65	72	73	68	68	59	63
5	0	70	66	61	66	61	58	69	69	72	68	62	71	71	71	63	59	74	75	70	69	83	77	73	70	41	37	39	40	58	46	75	73	65	66	67	69	70	66	70	64	60	55	49	41
6	0	57	69	68	75	69	74	73	71	57	61	72	74	73	69	61	58	60	55	71	62	79	70	77	71	65	63	69	55	61	68	75	74	63	64	63	58	69	67	79	77	72	70	61	65
7	0	69	66	62	75	67	71	72	76	69	70	66	69	71	80	66	64	71	77	65	61	72	67	71	69	65	57	69	65	68	65	76	73	63	64	69	70	72	72	69	68	70	73	63	59
8	0	61	60	60	62	64	72	68	67	74	68	76	70	74	71	76	74	74	70	75	66	69	62	65	60	66	65	68	59	64	59	72	65	55	56	66	66	66	60	60	58	60	67	49	52
9	0	65	62	67	68	65	67	71	71	64	56	73	72	68	69	56	57	67	62	74	66	80	76	80	78	53	47	48	36	68	65	74	73	60	60	67	63	74	63	77	79	68	70	59	56
10	0	74	73	72	79	66	61	76	66	65	64	78	74	62	57	48	36	62	50	67	63	79	70	61	57	52	36	69	49	55	65	74	73	58	60	64	62	73	69	62	67	60	56	53	46
11	0	70	69	60	62	58	60	71	77	69	69	73	68	68	70	69	65	76	75	63	64	67	74	56	60	54	44	68	69	68	68	74	73	61	59	68	67	64	68	64	76	64	61	54	49
12	0	67	66	65	77	66	70	72	72	72	67	76	72	73	76	74	71	74	73	69	61	78	70	76	73	70	70	62	51	70	68	79	77	75	68	72	71	69	63	65	61	73	73	64	67
13	0	76	69	78	73	68	67	75	70	77	70	79	73	79	75	74	71	76	68	81	79	77	78	75	76	66	76	65	67	67	57	68	75	50	62	62	59	47	49	75	65	74	70	51	48
14	0	70	69	67	66	68	60	76	77	70	67	71	71	79	79	70	64	77	76	63	54	68	65	72	67	59	52	56	50	67	61	74	72	67	59	68	66	73	68	74	68	77	69	65	62
15	0	78	73	68	74	68	69	63	74	68	67	73	73	66	71	64	67	66	68	61	66	75	71	60	62	64	66	65	67	66	62	74	75	61	61	63	66	68	65	71	62	69	67	61	59
16	0	67	51	73	65	69	56	72	63	64	56	68	67	70	62	70	58	68	62	65	59	77	69	68	59	64	55	65	60	70	60	72	65	58	51	66	59	71	62	74	60	76	65	62	56
17	0	70	54	66	66	76	46	74	58	68	52	81	58	67	58	68	32	73	59	76	51	82	57	76	54	58	30	69	41	59	59	67	73	62	55	60	55	65	56	65	44	73	36	51	28
18	0	63	63	69	72	67	62	65	57	68	53	68	71	73	78	64	58	61	54	70	61	72	67	72	68	57	55	61	53	66	60	76	77	73	66	66	58	75	70	77	67	78	68	64	58
19	0	62	56	66	57	74	75	68	59	65	59	74	66	71	65	67	69	66	66	71	72	80	74	71	63	62	72	62	66	66	61	73	68	59	59	63	62	73	73	76	67	77	71	62	58
20	0	80	74	82	77	74	74	73	77	64	61	73	73	73	72	62	66	66	68	63	61	69	75	70	75	59	64	63	69	66	66	70	77	62	62	60	65	67	66	74	71	66	71	59	62
21	0	63	58	66	55	56	58	69	74	44	48	63	60	76	67	73	73	58	66	68	63	72	74	70	72	77	75	70	71	71	67	75	73	60	59	71	70	65	62	70	69	71	70	58	61
22	0	70	65	65	62	68	67	77	74	62	61	66	61	69	74	64	62	71	71	74	70	77	78	69	70	67	65	67	70	49	48	73	71	65	73	73	73	75	71	73	72	73	70	65	64
23	0	61	63	58	62	56	60	67	75	61	57	64	71	56	59	66	62	73	76	71	75	83	84	69	71	69	69	69	71	49	43	59	64	56	61	64	72	70	73	69	70	65	68	65	62
24	0	70	64	52	58	75	89	70	72	26	30	46	55	54	59	40	40	39	37	35	17	59	52	66	72	23	46	8	31	17	20	49	72	61	70	31	13	40	23	31	30	57	67	41	57
25	0	75	71	54	51	53	50	68	69	46	55	11	12	43	48	61	60	73	77	46	45	68	59	65	73	54	60	55	66	54	41	53	52	58	63	72	65	33	23	64	54	36	46	45	52
26	0	77	61	62	68	62	58	72	68	77	71	76	77	72	75	62	57	77	74	61	58	72	76	69	68	56	53	57	54	69	70	73	79	65	70	66	68	67	66	71	67	60	60	53	57
27	0	75	72	75	79	72	68	79	77	69	66	73	77	67	73	57	58	69	69	67	65	77	68	69	65	58	54	68	60	67	66	75	78	63	66	68	64	72	69	73	61	52	44	34	37
28	0	78	76	71	72	65	71	75	74	70	64	65	76	65	73	59	57	65	65	73	73	81	80	68	66	59	44	62	63	62	59	71	74	59	60	64	61	77	76	62	67	44	42	44	30
29	0	69	68	75	74	78	72	75	72	61	57	72	71	75	72	70	68	68	62	62	66	67	67	74	78	64	68	62	62	64	63	75	77	66	67	69	65	62	63	64	59	74	75	63	67
30	0	72	66	75	67	61	59	64	63	61	67	75	76	66	48	61	56	69	68	68	68	68	75	69	67	68	71	70	68	48	47	74	79	63	75	62	62	64	67	56	52	69	83	59	73
31	0	64	64	70	75	70	71	74	71	59	60	62	68	70	66	69	72	69	69	61	63	56	60	62	66	69	71	62	63	67	65	62	58	52	51	67	66	61	56	64	65	71	73	57	63
32	0	72	63	68	62	72	63	79	61	57	49	76	75	55	57	43	37	54	52	57	56	78	78	57	55	35	37	57	57	41	35	67	70	75	72	53	46	63	62	53	43	38	35	32	26
33	0	79	78	66	63	69	62	78	70	72	71	73	78	75	65	68	62	76	71	68	68	72	71	52	48	23	26	66	59	66	66	72	74	56	58	67	63	66	69	70	74	34	33	11	12
34	0	66	81	75	72	69	67	74	81	67	73	76	75	69	64	58	57	74	74	56	62	74	78	55	50	37	38	65	73	61	61	73	73	61	63	67	66	60	71	46	58	35	37	24	20
35	0	65	66	71	72	67	75	76	83	70	74	70	76	70	68	63	71	69	76	72	73	76	80	69	68	57	59	59	56	62	68	75	73	65	61	69	73	66	70	63	65	65	67	53	42
36	0	71	75	76	74	71	68	67	68	69	75	75	74	59	58	71	69	70	74	74	72	71	78	69	72	69	72	63	61	59	70	72	75	61	66	70	71	59	64	64	60	72	61	55	63
37	0	70	66	66	68	71	69	64	61	68	67	50	53	73	71	73	63	71	73	80	81	82	82	67	71	52	47	67	64	66	67	66	75	58	62	65	65	71	67	70	71	67	64	52	53
38	0	73	76	68	74	56	59	73	76	54	48	75	78	47	53	25	19	60	56	56	54	80	79	47	53	19	14	58	50	67	71	63	54	49	48	66	65	62	58	57	72	31	30	15	11
39	0	68	76	79	78	63	73	68	78	64	71	73	77	67	71	58	57	61	63	52	64	64	74	53	72	36	44	52	54	49	56	73	81	65	80	53	60	63	70	58	64	52	57	49	50
40	0	68	64	65	68	63	64	77	73	75	72	80	77	70	71	61	61	73	68	63	62	76	73	69	69	48	59	62	44	66	59	75	74	64	64	63	61	70	69	74	67	51	48	45	45
41	1	62	67	64	70	59	58	67	74	60	66	68	68	73	71	60	63	64	74	64	65	74	77	69	73	59	58	58	67	65	69	78	76	61	62	64	67	72	74	71	71	71	69	66	61
42	1	62	67	68	70	65	70	73	77	69	70	69	73	71	74	71	71	76	75	66	67	73	73	70	74	63	67	58	68	66	69	78	79	69	70	71	73	72	71	73	77	72	76	64	66
43	1	59	68	69	67	69	59	78	73	66	65	77	73	74	66	66	55	71	66	69	68	75	73	80	79	69	65	69	66	68	65	75	71	59	61	65	64	73	71	81	75	74	65	69	66
44	1	75	75	70	77	67	75	75	75	67	66	74	73	68	72	64	70	76	70	67	63	74	75	72	68	69	68	75	69	71	74	75	76	63	70	71	69	66	63	70	73	66	68	58	59
45	1	77	79	79	77	74	76	76	81	65	68	66	66	74	73	72	68	67	73	63	62	72	67	76	69	68	64	64	61	69	68	73	75	70	66	64	70	70	70	73	76	79	73	65	63
46	1	68	64	74	80	76	72	78	75	67	64	75	80	78	77	66	64	67	67	70	60	78	82	70	68	63	60	64	60	54	56	70	73	59	65	55	58	50	51	73	70	69	65	42	41
47	1	76	73	74	76	60	69	76	76	68	69	78	79	57	62	69	69	67	66	73	69	80	81	58	68	75	69	73	70	58	65	79	76	74	71	66	64	65	62	78	68	75	68	62	60
48	1	61	76	71	68	77	69	77	69	64	75	71	81	75	72	71	69	70	73	61	71	69	79	64	65	62	66	61	65	71	68	67	71	59	64	66	65	60	68	74	71	69	68	63	59
49	1	67	65	77	74	67	66	67	70	65	64	75	78	66	74	62	60	65	65	73	72	75	76	74	81	66	65	65	63	63	67	76	80	63	64	63	64	73	72	76	75	72	74	65	64
50	1	71	61	74	74	76	74	69	56	68	78	71	78	58	64	70	72	71	68	72	71	79	78	67	68	63	60	67	67	76	74	67	79	67	71	71	64	70	74	83	76	74	73	54	54
51	1	64	70	71	69	72	70	75	78	61	66	69	68	68	70	71	70	75	76	73	72	80	78	79	81	74	70	72	79	73	75	77	73	65	64	72	72	59	62	71	74	68	67	58	57
52	1	76	75	68	78	71	72	72	75	61	65	67	70	67	75	60	58	63	67	59	63	67	72	74	73	56	56	52	52	67	68	73	78	65	68	61	67	69	74	77	75	74	70	63	61
53	1	74	73	72	75	63	62	67	67	73	74	75	79	70	71	64	67	65	69	79	78	81	80	71	73	60	62	69	67	69	69	75	75	66	67	67	66	71	73	66	69	62	65	55	56
54	1	65	67	69	76	62	68	65	66	65	64	74	73	60	75	66	63	64	62	73	65	77	74	69	69	66	59	68	59	69	69	76	79	65	63	60	60	69	64	69	74	69	70	62	57
55	1	59	75	70	76	62	70	65	74	65	67	75	76	70	73	63	61	74	67	78	69	75	73	70	68	67	64	79	68	70	75	76	77	59	63	72	69	64	64	65	72	61	61	51	55
56	1	76	72	73	69	67	73	74	72	60	65	73	66	66	73	68	67	69	70	60	58	66	76	69	75	65	64	63	60	74	71	77	79	61	68	71	70	62	63	73	76	62	69	52	59
57	1	71	75	78	78	68	67	75	72	67	68	72	75	74	74	67	66	66	67	66	66	78	80	73	75	67	72	67	67	67	65	77	78	61	64	63	66	51	57	77	67	78	76	60	59
58	1	80	76	75	75	69	68	74	75	77	77	76	78	74	70	66	65	67	75	74	73	74	77	68	67	61	58	60	67	61	63	75	75	66	62	59	61	77	74	69	67	65	66	61	58
59	1	68	70	66	72	63	71	77	82	61	63	61	62	61	65	65	62	72	77	69	73	72	78	74	77	69	69	77	74	64	63	66	70	58	60	65	69	75	77	77	77	69	77	65	64
60	1	67	57	73	78	63	68	72	73	61	59	59	76	71	72	69	66	70	68	65	77	79	68	71	75	62	66	70	78	68	69	70	76	65	65	66	67	62	72	69	72	70	68	60	59
61	1	72	74	67	69	69	70	74	81	66	70	73	78	69	80	65	65	70	77	69	70	73	79	64	68	56	58	67	64	68	68	69	74	62	67	66	70	73	77	74	77	71	72	63	65
62	1	62	71	78	84	64	68	72	74	53	57	71	70	71	72	54	53	63	67	54	57	71	71	70	74	54	57	54	57	62	64	75	72	62	65	60	64	64	67	72	77	62	62	61	65
63	1	69	78	74	76	70	67	69	73	68	75	75	76	71	77	58	61	66	70	67	72	76	72	56	62	56	61	57	62	67	73	76	74	58	63	64	68	66	76	70	72	64	68	60	56
64	1	59	65	53	60	72	74	67	69	64	67	64	65	71	70	68	71	72	70	70	70	75	78	72	71	71	71	67	64	67	71	71	74	62	66	72	73	57	57	64	71	70	69	53	49
65	1	66	67	63	70	69	70	73	72	61	62	68	68	70	71	71	67	71	69	65	65	76	78	71	70	65	64	68	71	70	71	73	74	58	63	68	71	70	72	77	79	79	79	66	66
66	1	62	66	66	68	73	76	68	71	62	62	63	68	74	75	63	68	71	68	58	58	65	66	65	76	64	70	63	60	70	72	71	77	67	69	72	71	63	63	70	72	75	79	62	59
67	1	71	71	69	71	65	65	76	73	67	66	69	79	76	76	63	62	74	71	58	66	76	78	78	74	68	66	69	68	68	68	71	74	59	57	65	66	73	71	78	74	68	70	57	55
68	1	63	61	75	72	68	71	69	70	64	56	70	75	76	73	70	72	76	73	68	68	79	76	68	76	66	73	58	68	72	75	72	75	65	61	66	67	58	57	72	72	68	71	57	58
69	1	74	81	80	78	70	69	74	77	69	71	73	76	68	68	62	61	68	68	67	70	74	80	68	74	57	62	57	65	61	65	71	76	63	65	67	67	70	74	63	72	68	70	61	64
70	1	69	64	73	72	49	70	66	71	57	56	64	62	76	74	65	62	63	58	63	63	75	76	78	80	75	77	51	62	74	68	77	77	70	68	68	64	59	58	69	66	74	75	62	59
71	1	70	64	68	67	76	68	76	69	67	64	69	65	62	65	70	67	74	68	65	65	74	75	64	69	63	63	64	64	56	61	62	68	66	66	62	58	57	48	75	64	79	74	59	58
72	1	65	68	70	78	65	72	72	74	64	69	71	73	72	68	62	62	65	62	72	75	79	78	72	76	66	67	62	61	68	76	72	78	65	64	67	63	64	67	67	77	66	66	59	57
73	1	64	53	74	70	65	63	70	70	57	57	64	64	73	74	65	59	65	63	63	62	72	73	79	76	75	68	60	58	69	66	72	76	64	65	63	65	63	65	75	80	74	67	71	67
74	1	70	71	71	74	68	66	72	70	66	69	74	72	70	69	64	66	73	72	75	73	81	81	76	75	71	70	74	82	69	72	76	74	60	56	66	66	64	64	73	72	66	63	54	58
75	1	72	70	75	80	73	70	76	73	66	56	72	70	73	75	67	65	69	69	73	72	81	77	80	79	67	64	64	66	69	68	70	75	63	59	66	63	74	77	81	78	79	75	65	66
76	1	70	75	72	72	67	71	71	78	63	67	73	76	71	74	59	61	67	64	74	71	77	77	70	72	61	61	62	58	63	69	76	75	64	65	66	67	68	70	70	71	64	67	56	54
77	1	59	57	67	71	66	68	68	70	56	62	77	61	67	71	75	71	67	64	62	54	64	75	71	72	76	79	75	70	71	77	71	69	56	54	62	64	56	53	71	68	64	63	56	56
78	1	67	64	73	75	77	77	74	70	65	62	74	75	65	67	68	70	66	69	67	60	74	75	62	64	66	71	62	61	64	69	73	76	64	66	61	64	65	60	68	75	74	80	67	68
79	1	68	65	72	72	47	74	76	74	67	66	71	69	69	67	63	64	68	68	70	74	77	77	73	60	49	48	42	69	70	69	76	79	63	66	64	69	71	73	73	75	68	56	58	44
80	1	66	54	69	66	69	69	75	72	63	62	68	66	68	70	71	68	70	69	66	68	73	72	65	73	67	63	60	57	70	68	75	75	65	67	69	65	65	64	67	69	71	68	59	59
81	0	67	68	73	78	65	63	67	60	63	62	71	68	76	73	59	61	62	56	74	73	78	76	79	79	70	70	68	67	65	67	76	75	63	61	61	56	76	75	74	77	76	74	59	68
82	0	75	74	71	71	62	58	70	64	71	68	76	68	71	71	58	58	70	69	70	72	75	73	74	72	66	60	63	66	70	64	75	70	64	62	66	62	68	69	69	66	64	58	57	52
83	0	83	64	66	67	67	74	74	72	64	68	75	73	78	73	72	57	71	67	73	65	78	73	76	69	63	57	63	53	67	60	77	74	69	64	67	64	69	63	68	54	65	64	43	42
84	0	72	66	65	65	64	61	71	78	73	69	68	65	62	65	66	66	72	74	67	61	77	71	68	65	64	60	73	69	70	69	74	72	61	63	69	68	68	63	71	72	65	63	58	60
85	0	62	60	69	61	63	63	70	68	70	65	77	56	71	65	69	68	74	78	77	70	80	73	79	75	76	67	74	69	66	71	70	61	54	54	66	66	58	56	72	73	71	64	49	42
86	0	68	63	67	67	65	72	74	72	70	71	79	71	72	67	68	69	75	79	67	65	78	69	72	67	64	59	67	65	73	70	80	69	63	61	70	70	70	67	77	71	77	72	68	59
87	0	80	76	77	76	67	68	71	76	69	66	76	78	61	71	58	61	61	68	78	72	72	75	61	66	58	62	69	66	55	40	70	71	67	58	57	58	62	65	59	45	53	58	54	55
88	0	68	63	62	58	60	57	69	78	59	53	61	58	48	50	52	50	72	70	59	59	71	77	50	49	53	44	76	74	64	66	68	63	52	52	66	67	74	70	77	74	66	60	59	56
89	0	77	61	71	69	70	66	57	55	67	67	79	72	79	71	64	54	62	63	39	47	75	76	67	71	63	44	22	25	21	18	72	79	57	58	48	40	41	39	19	16	68	72	56	65
90	0	69	68	73	74	62	67	74	73	67	65	70	75	64	68	58	57	66	70	57	63	68	71	68	69	40	38	55	59	67	67	76	78	65	67	61	65	76	79	74	73	64	56	53	45
91	0	65	69	70	71	56	63	63	70	44	51	78	74	48	49	49	52	58	60	49	51	80	65	51	48	58	43	64	62	71	70	78	73	71	57	71	73	68	64	62	59	59	64	53	55
92	0	65	63	73	75	67	61	76	65	62	62	79	75	74	70	57	52	62	62	62	63	78	72	57	50	39	36	51	51	41	43	64	70	56	54	50	46	66	67	49	43	43	43	41	43
93	0	71	73	65	80	62	67	65	77	66	68	72	80	71	74	58	62	67	73	73	73	83	78	66	77	60	59	61	61	53	46	73	75	67	65	62	65	62	66	62	60	61	68	43	56
94	0	64	75	52	46	59	54	79	78	61	68	61	71	36	28	59	58	67	74	51	55	57	78	31	32	40	43	66	78	49	49	47	39	31	27	59	75	51	73	60	56	41	21	33	22
95	0	62	54	65	65	24	31	79	66	53	54	76	72	47	50	30	25	73	74	62	55	76	78	56	47	27	34	56	78	68	68	66	68	60	60	66	68	55	51	68	71	31	29	27	18
96	0	57	43	62	50	43	57	61	44	44	24	53	36	60	69	58	61	30	32	61	63	75	72	62	71	42	44	67	74	29	19	76	77	65	66	41	41	57	46	27	12	41	52	42	49
97	0	67	65	61	61	60	62	75	74	68	68	72	75	70	75	63	68	72	75	64	70	76	75	70	70	67	63	66	67	69	66	77	77	64	66	68	69	70	69	75	66	71	70	57	63
98	0	62	54	73	68	72	71	76	76	62	52	66	58	73	65	70	70	73	73	59	52	65	59	70	55	72	65	68	70	69	66	69	66	61	51	69	72	60	54	74	68	73	67	56	52
99	0	67	59	54	48	63	67	77	78	71	61	57	57	59	50	72	72	77	77	76	73	85	67	58	50	39	33	54	50	57	50	45	41	38	43	76	77	80	69	61	48	63	61	37	36
100	0	65	56	67	58	76	79	70	71	59	50	76	61	72	64	69	73	71	68	67	50	75	65	71	62	63	70	66	55	59	52	74	60	59	58	68	63	54	38	57	52	71	74	59	65
101	0	71	56	75	74	61	69	73	73	65	63	71	69	70	74	61	64	70	66	70	69	76	81	62	60	39	39	72	72	58	64	71	71	56	55	62	61	70	75	57	63	41	61	34	40
102	0	73	59	76	61	67	52	66	46	70	59	76	72	71	75	63	33	68	49	68	49	73	66	70	58	30	14	54	41	54	41	76	66	77	57	62	26	74	57	58	47	40	9	28	19
103	0	77	69	77	79	60	59	65	68	57	54	76	76	60	66	39	36	63	65	54	60	75	71	59	63	43	38	64	49	53	42	67	73	62	60	55	52	59	58	55	43	41	37	39	26
104	0	66	65	72	74	59	61	67	65	59	58	70	72	71	67	58	52	64	63	73	71	78	59	75	72	54	45	66	64	61	60	73	74	58	57	60	59	74	71	75	74	70	66	63	61
105	0	69	80	67	67	62	61	65	67	62	71	77	75	72	77	56	54	65	60	57	63	80	69	71	72	51	39	57	50	64	63	75	70	59	56	60	55	65	68	66	67	67	68	54	54
106	0	74	67	69	75	59	57	70	68	70	62	79	76	74	70	64	56	71	73	72	64	81	72	75	66	60	57	68	62	59	38	74	66	71	60	67	59	66	58	70	50	45	31	36	35
107	0	66	70	78	75	69	64	70	66	66	69	75	76	66	65	54	52	61	57	68	65	79	69	67	63	51	50	54	43	41	49	71	74	67	67	54	52	76	72	65	69	69	64	58	56
108	0	79	58	73	78	67	65	74	71	64	54	76	68	72	69	70	64	69	64	63	53	74	64	73	67	60	57	58	51	65	68	76	75	66	63	66	62	66	58	71	67	71	68	62	60
109	0	61	66	64	65	62	66	74	67	60	62	65	64	69	70	70	67	75	73	69	69	76	78	77	80	76	76	69	73	65	73	69	63	53	58	68	65	62	60	73	73	67	63	58	61
110	0	63	69	70	72	66	70	66	72	71	67	74	77	70	71	67	69	69	68	75	73	73	77	67	66	62	59	62	58	61	65	74	75	63	67	65	67	71	71	68	70	74	72	56	60
111	0	73	67	74	73	79	75	76	77	61	60	70	73	76	77	71	71	65	65	69	64	75	76	78	80	72	69	61	59	71	68	76	79	68	67	71	67	63	59	68	66	74	71	59	57
112	0	66	68	67	72	65	71	71	71	60	67	69	78	75	72	68	66	69	68	77	77	81	80	68	69	70	65	66	65	62	66	74	76	59	62	64	63	67	75	70	75	74	76	62	65
113	0	55	54	71	74	21	25	60	27	69	64	74	79	64	70	58	38	72	64	63	62	77	75	61	58	42	37	64	54	20	15	66	73	66	67	43	36	77	59	24	35	18	27	29	22
114	0	70	68	68	70	56	54	66	67	68	70	75	73	59	59	60	62	75	71	50	45	55	55	61	61	46	49	55	52	66	72	66	65	62	65	68	70	69	69	67	70	56	57	56	52
115	0	71	71	77	82	64	63	73	71	66	64	72	79	66	59	57	57	70	63	71	68	78	79	67	65	63	63	70	67	68	70	75	77	60	62	70	67	77	74	71	75	72	67	62	60
116	0	57	44	74	68	82	76	78	62	66	67	74	72	71	70	67	69	68	68	69	74	75	71	73	71	69	65	58	63	54	63	68	74	73	76	66	65	63	66	71	71	71	68	66	60
117	0	72	71	70	72	63	69	71	73	71	71	79	75	71	71	65	74	68	74	71	71	70	78	62	67	62	60	59	59	69	66	75	75	57	57	66	69	68	67	69	64	58	62	52	54
118	0	60	58	74	68	44	48	85	60	56	48	71	70	46	43	57	43	75	60	62	44	69	52	57	42	20	23	58	60	38	41	67	70	64	68	59	47	69	55	65	55	19	47	18	17
119	0	33	21	38	54	60	52	41	50	26	29	58	58	76	71	59	68	17	13	75	73	73	78	65	67	62	47	59	57	23	26	73	74	52	58	40	38	49	45	11	13	62	64	46	40
120	0	58	70	62	73	34	41	55	54	65	77	73	78	65	65	33	48	57	64	69	67	68	64	61	58	60	59	73	70	45	40	71	74	52	56	59	62	67	75	36	39	22	19	29	24
121	0	58	40	57	43	74	57	78	53	68	58	65	54	75	50	59	73	80	77	60	59	61	61	55	56	48	63	75	77	13	7	47	52	54	58	51	31	53	18	17	6	15	69	30	40
122	0	77	77	70	71	68	66	75	75	73	72	71	77	66	65	60	58	70	70	71	74	80	79	64	64	60	55	70	68	76	74	75	75	65	65	73	73	71	70	73	73	63	62	52	52
123	0	65	67	67	61	55	57	66	74	64	69	61	62	71	71	53	53	64	71	65	66	71	73	65	70	47	39	80	75	67	64	72	66	53	55	63	64	60	61	74	63	59	58	50	49
124	0	77	59	76	78	40	34	75	63	65	26	70	28	50	46	25	66	46	52	63	63	68	56	46	47	12	6	28	23	56	48	68	55	63	54	40	20	65	68	56	57	5	10	13	10
125	0	64	59	76	72	55	52	63	66	68	63	75	72	70	64	60	57	75	68	62	59	69	73	74	67	49	42	66	51	58	48	75	73	76	75	64	62	73	70	72	51	71	42	61	39
126	0	57	63	67	82	69	67	63	70	74	64	71	71	72	73	59	54	65	63	79	62	77	69	70	63	54	50	61	53	59	60	72	74	72	59	64	54	70	65	73	70	64	58	60	57
127	0	58	57	74	71	59	60	54	59	33	39	65	74	71	75	53	57	47	60	43	44	75	78	54	57	56	56	57	61	60	62	77	76	59	57	53	60	53	57	61	74	77	82	66	68
128	0	61	66	64	74	51	55	64	63	67	67	73	76	69	67	55	53	70	67	65	61	70	66	70	62	43	35	68	65	61	56	70	73	59	62	64	62	67	68	55	61	53	42	37	28
129	0	67	80	73	76	74	69	78	81	67	68	72	79	74	77	65	65	64	66	71	74	79	81	68	69	59	63	62	63	67	66	73	73	61	65	65	66	65	72	69	63	70	67	58	56
130	0	69	55	75	73	63	64	70	66	61	75	77	75	74	76	63	61	73	75	49	67	72	69	66	74	48	48	53	66	64	68	71	71	60	64	62	68	67	74	65	70	63	64	50	52
131	0	77	63	68	70	66	70	80	79	60	57	75	68	63	66	63	69	69	70	36	34	48	47	72	77	62	66	62	62	57	69	73	75	62	63	69	71	56	53	74	76	72	73	64	63
132	0	46	47	65	68	41	48	52	45	54	47	74	72	63	63	47	45	31	36	60	65	66	79	57	60	49	52	45	45	31	36	70	71	63	72	34	34	66	78	26	35	60	43	52	51
133	0	67	74	73	74	54	63	58	72	59	71	75	82	59	77	38	38	56	70	60	70	70	84	63	67	33	38	57	69	62	65	71	72	54	60	57	61	53	73	58	67	49	56	27	36
134	0	73	70	69	75	62	62	67	70	70	76	75	74	73	77	63	58	68	71	64	66	76	74	67	69	56	44	65	65	68	69	72	71	57	61	62	65	62	66	66	62	54	56	44	35
135	0	68	77	67	70	64	62	79	80	64	64	76	74	65	64	64	60	62	67	74	75	82	77	75	74	72	73	72	71	67	69	75	73	64	62	63	65	68	70	77	69	72	71	65	57
136	0	57	70	65	71	58	69	74	81	67	72	75	78	69	71	65	63	71	75	61	68	72	78	66	72	41	38	48	48	63	68	69	77	62	67	65	69	70	74	77	81	67	69	55	60
137	0	47	47	48	69	80	52	52	52	58	46	45	48	42	59	40	38	62	54	63	69	64	63	79	70	33	19	49	46	44	43	49	57	43	75	49	27	36	39	47	57	14	20	21	4
138	0	64	75	74	73	57	61	63	70	63	72	75	81	73	77	36	38	63	73	63	65	66	63	74	77	29	28	53	52	64	68	68	73	59	61	64	66	58	69	56	73	37	38	24	18
139	0	58	66	63	61	66	68	75	79	61	63	57	62	66	66	59	59	75	74	62	65	78	76	72	72	60	60	64	65	64	70	68	68	59	67	67	66	58	57	58	73	48	59	39	51
140	0	73	71	71	68	64	60	72	76	75	70	77	76	67	67	65	59	69	69	70	69	77	73	64	58	56	51	58	57	71	68	75	77	72	68	72	70	72	69	72	64	62	61	53	53
141	0	67	66	67	65	74	65	76	70	71	68	70	68	69	65	70	70	72	72	76	71	77	72	64	49	45	35	71	67	67	64	72	66	62	57	74	72	72	69	72	66	76	71	58	45
142	0	78	75	69	66	69	71	75	75	67	67	58	50	44	47	63	73	75	77	73	76	36	42	48	43	61	61	71	73	62	64	39	37	28	30	68	71	73	69	72	74	65	68	56	55
143	0	70	69	69	67	69	68	72	73	63	71	73	73	69	69	70	65	79	76	54	61	73	70	65	72	56	55	67	71	69	70	70	69	56	62	69	67	68	69	80	77	71	69	52	50
144	0	65	65	71	77	70	68	73	72	68	65	78	75	77	65	61	58	71	61	76	77	76	75	65	72	57	43	69	68	67	67	70	66	57	59	66	59	64	61	63	58	63	54	34	27
145	0	66	73	75	74	67	67	73	71	72	63	79	78	64	74	66	74	77	73	75	62	79	67	67	72	66	59	73	69	70	73	77	74	62	66	69	66	64	62	78	75	73	63	50	46
146	0	59	55	51	65	68	45	21	25	45	41	57	74	68	77	28	25	3	11	54	67	58	75	65	77	33	31	14	17	39	43	65	73	61	71	18	24	44	59	36	47	29	28	52	13
147	0	72	69	65	65	66	67	76	78	72	70	77	79	66	67	65	60	71	72	74	67	79	79	72	67	57	51	68	56	68	63	76	77	61	64	68	65	77	76	76	64	71	57	41	39
148	0	65	50	74	72	62	59	71	66	67	55	72	73	70	72	61	62	74	73	63	59	79	80	68	67	60	68	64	68	48	40	63	74	56	58	59	59	70	59	62	47	73	68	54	45
149	0	63	54	76	69	72	66	69	66	61	53	72	65	72	74	69	65	71	67	59	59	70	70	76	71	62	65	64	59	69	62	77	77	66	65	71	69	59	54	71	62	65	69	54	56
150	0	54	52	58	55	62	54	75	74	61	58	66	66	56	50	49	40	74	82	61	47	58	71	27	40	40	19	77	77	55	56	68	68	44	41	69	68	62	56	61	62	45	20	37	11
151	0	67	58	59	54	60	65	75	75	63	61	70	67	72	61	64	57	73	66	72	79	78	81	79	76	74	50	69	66	57	47	61	51	54	56	65	66	63	71	68	59	62	47	61	48
152	0	60	59	67	58	66	60	72	79	74	75	71	70	72	66	70	65	77	74	67	76	74	81	57	56	42	42	50	59	62	66	70	73	59	62	67	66	71	76	70	69	67	59	60	55
153	0	62	80	54	68	66	70	68	69	68	70	63	70	68	58	57	50	68	65	66	70	68	65	65	74	53	61	59	67	68	72	74	72	61	61	67	69	64	72	68	70	61	60	55	63
154	0	54	42	57	60	61	44	39	54	12	22	47	52	58	63	51	35	47	31	57	50	69	60	68	60	48	38	37	36	29	22	47	54	72	62	42	18	33	30	23	28	49	40	76	45
155	0	65	70	68	71	63	59	75	75	65	63	75	78	72	74	58	59	68	71	75	68	83	81	80	82	71	57	68	67	62	69	72	75	60	61	68	69	73	73	71	77	74	64	61	50
156	0	59	75	77	80	60	64	70	67	54	68	78	77	69	64	57	56	59	57	71	70	79	77	67	65	54	54	61	58	61	64	79	74	67	66	60	58	70	72	60	65	61	60	51	52
157	0	71	74	71	74	62	53	68	64	69	68	72	74	70	68	57	50	68	69	60	60	81	71	66	53	51	38	78	72	68	68	71	71	60	54	67	67	74	62	66	59	52	38	34	17
158	0	72	71	74	73	64	60	68	71	72	69	79	74	67	56	65	60	75	74	72	70	79	79	64	58	63	57	73	70	72	59	76	60	63	50	71	65	68	69	68	63	61	54	49	47
159	0	68	64	63	61	80	72	70	69	73	69	80	78	79	76	70	69	67	65	76	73	80	79	74	80	68	63	73	62	67	63	72	75	55	61	58	60	64	61	70	64	71	63	54	50
160	0	58	65	78	76	64	58	74	70	63	57	81	72	62	59	41	41	64	57	75	58	75	70	64	66	32	29	66	56	57	63	71	72	61	58	71	62	77	62	72	62	49	35	30	20
161	0	60	64	61	74	57	63	67	70	59	65	62	74	58	68	51	41	63	67	60	70	73	85	62	46	31	35	56	79	58	64	70	75	59	58	57	66	62	71	69	61	41	31	24	18
162	0	51	43	66	63	54	56	71	75	65	63	69	68	61	65	60	55	65	69	65	66	77	74	65	69	62	55	67	59	61	48	71	66	63	64	60	55	70	71	78	67	72	65	70	65
163	0	57	55	56	53	51	44	68	56	68	66	64	58	58	68	66	68	72	70	67	61	70	63	70	62	44	41	63	45	42	61	64	51	68	55	71	69	62	54	57	52	38	27	39	32
164	0	68	70	70	69	65	63	71	74	73	70	79	78	77	74	61	60	69	73	70	69	76	73	69	71	62	56	67	63	65	65	67	75	59	60	67	69	69	66	62	64	68	60	56	51
165	0	57	29	71	51	65	41	67	45	63	39	75	63	60	67	52	52	65	64	74	63	81	82	72	66	62	65	71	61	51	25	71	72	55	60	60	51	72	60	74	40	69	69	57	58
166	0	49	46	59	44	59	26	56	32	69	57	66	75	51	31	32	19	32	62	59	56	80	40	47	35	33	20	57	38	35	25	58	51	59	65	50	14	64	53	37	12	34	18	46	29
167	0	75	75	64	63	58	58	75	77	73	74	73	76	69	65	67	68	73	76	79	78	76	74	72	66	60	61	57	58	47	40	61	63	58	47	65	66	59	63	60	57	63	47	42	40
168	0	71	66	66	71	50	41	77	60	57	58	68	69	40	61	50	34	69	51	60	60	79	63	40	61	30	14	72	41	38	36	56	65	44	47	56	40	70	63	56	58	20	25	23	16
169	0	73	60	68	54	75	63	77	72	60	54	66	69	69	66	66	59	73	59	64	62	76	76	77	68	66	57	80	62	66	60	71	66	61	59	68	61	69	63	79	67	74	73	62	58
170	0	67	70	63	48	63	60	76	75	65	52	63	48	64	52	57	62	64	76	65	65	74	62	69	64	54	62	63	78	70	59	63	49	59	53	68	65	76	62	72	61	68	61	54	53
171	0	68	73	78	83	70	71	77	74	65	61	75	74	70	69	54	56	61	60	86	79	86	86	82	79	72	58	75	57	65	53	77	75	58	61	64	56	72	68	69	65	65	62	58	58
172	0	62	54	68	70	51	28	54	23	54	54	63	65	63	70	23	11	47	31	50	59	68	67	70	75	17	16	49	44	36	19	70	72	62	68	40	29	63	58	48	44	28	10	15	28
173	0	75	74	69	73	64	61	71	71	61	58	76	78	70	68	54	52	64	66	73	75	82	82	70	80	55	55	60	70	65	67	76	77	61	62	62	65	70	67	67	68	59	56	50	46
174	0	79	77	78	70	69	65	75	75	69	66	61	60	65	59	60	59	73	70	65	69	66	69	55	53	61	56	66	69	75	66	76	71	65	51	72	75	72	73	68	63	41	36	25	27
175	0	68	62	64	65	70	69	76	75	63	59	70	59	72	66	69	68	74	74	79	70	83	83	72	69	73	78	80	83	71	70	71	63	54	51	71	70	61	56	77	76	66	67	49	54
176	0	68	74	76	84	72	72	85	75	73	70	77	78	70	66	59	58	75	70	57	64	81	76	70	64	48	47	49	54	62	64	72	76	65	62	67	68	70	70	67	58	58	58	51	52
177	0	70	69	66	66	66	67	78	80	70	65	75	71	74	72	63	66	74	75	72	71	76	74	78	76	60	52	60	63	63	61	69	71	60	59	68	67	72	69	73	68	66	67	56	56
178	0	73	80	82	84	71	71	77	75	61	58	69	72	63	62	56	54	58	52	70	69	78	76	72	76	58	63	62	62	58	57	74	77	57	62	60	53	68	69	55	49	63	63	56	48
179	0	71	67	77	74	67	61	75	71	74	69	73	73	73	66	62	64	75	71	71	65	78	68	73	70	61	59	68	67	69	66	71	70	64	64	66	68	70	68	66	51	61	43	44	37
180	0	73	70	77	79	61	59	72	66	65	66	74	79	64	59	53	54	70	69	81	80	75	74	73	62	66	63	63	70	63	60	71	65	56	49	68	62	67	70	53	62	54	43	55	37
181	0	63	63	72	75	60	61	62	63	61	63	76	75	72	63	55	56	61	69	60	63	74	78	72	73	55	54	62	68	63	64	77	77	64	62	59	65	63	67	72	78	68	68	82	66
182	0	75	67	74	75	75	69	72	72	67	66	73	70	76	73	73	69	72	76	75	67	74	75	76	71	74	68	80	78	71	67	73	68	60	58	68	68	66	61	79	71	73	65	58	53
183	0	64	60	55	51	59	59	81	79	66	59	62	61	67	61	67	61	78	73	64	61	80	67	78	73	53	44	62	53	65	61	68	64	55	60	66	68	75	70	73	77	71	67	62	62
184	0	74	77	80	77	69	64	79	76	70	68	77	78	71	69	58	55	70	65	67	65	77	77	64	61	48	45	61	54	66	65	75	78	61	69	65	58	71	71	55	60	28	39	36	35
185	0	69	66	67	67	75	78	78	69	60	62	68	73	60	66	69	75	64	67	67	60	72	67	60	63	65	64	70	64	62	63	77	72	69	58	64	64	70	54	62	47	70	46	56	46
186	0	75	79	65	74	63	64	74	73	73	71	76	79	70	69	55	64	69	71	79	76	77	78	65	70	60	60	65	61	70	65	74	71	62	62	69	67	72	72	72	66	61	64	55	54
187	0	69	65	72	68	70	71	76	78	64	62	72	68	76	78	68	73	68	72	59	53	66	66	67	75	65	67	64	55	71	72	78	75	62	61	67	66	66	64	79	75	73	75	63	62
188	0	70	69	72	70	72	76	78	72	62	57	68	73	64	65	67	60	73	67	63	55	77	74	62	60	56	57	60	60	61	61	75	76	59	63	67	63	74	66	76	77	74	73	65	67
189	0	61	66	70	74	59	64	72	73	64	65	72	72	70	72	64	62	72	74	65	69	75	75	74	76	65	64	74	73	65	70	67	72	53	56	65	68	66	68	75	80	71	75	61	64
190	0	70	60	75	78	69	69	68	71	68	59	76	69	73	71	67	65	66	63	75	65	75	72	77	79	75	75	70	64	73	75	76	74	63	61	64	63	66	64	72	75	73	72	64	61
191	0	76	75	75	77	75	72	75	75	68	75	72	71	62	65	59	64	65	67	77	81	76	77	68	72	66	63	65	68	69	65	75	76	58	63	72	75	65	70	73	71	64	63	50	50
192	0	75	67	73	75	60	58	69	71	65	61	74	78	67	64	59	57	68	68	60	61	74	72	64	66	51	51	58	53	69	63	74	76	57	60	59	64	55	60	61	59	45	56	43	50
193	0	56	68	58	67	52	61	63	76	44	61	54	68	54	70	49	70	46	69	41	59	53	70	53	67	48	57	52	68	58	68	66	75	55	60	57	68	58	71	63	71	52	64	52	54
194	0	63	70	64	72	56	64	58	69	68	70	68	78	75	64	67	67	68	72	67	67	78	75	68	66	65	62	68	67	64	68	74	75	58	58	66	69	59	58	53	64	59	54	43	49
195	0	65	60	71	72	67	72	68	72	54	55	75	70	75	75	75	70	69	68	61	62	74	71	74	79	72	76	62	61	71	68	76	75	63	60	65	70	49	48	73	68	75	74	66	67
196	0	68	66	70	70	62	67	73	74	69	70	70	75	69	70	65	68	70	67	64	64	74	75	68	68	66	66	64	56	71	68	69	75	63	64	62	62	74	68	81	75	74	70	65	58
197	0	65	62	69	62	74	72	73	69	68	59	74	67	71	69	71	70	71	67	70	66	78	77	76	79	74	77	70	74	67	72	67	67	61	58	66	64	58	47	73	67	73	66	58	52
198	0	52	49	74	72	72	76	77	77	67	66	66	64	75	70	74	77	72	73	82	80	78	78	73	70	79	75	73	79	79	78	74	71	63	63	71	73	50	58	66	68	66	58	37	38
199	0	65	77	64	65	56	62	61	69	71	74	70	74	63	64	57	64	66	68	66	75	65	74	63	65	54	59	64	68	65	74	72	78	64	67	69	71	65	70	59	68	56	63	50	51
200	0	61	58	66	74	68	68	72	71	40	42	52	54	70	75	63	67	54	59	67	65	75	78	71	79	69	75	72	69	67	69	63	69	52	58	64	65	59	59	75	76	67	69	58	63
201	0	67	59	60	65	69	69	73	70	66	63	70	70	79	76	73	70	71	73	73	68	74	75	80	74	73	71	67	64	71	70	72	70	63	64	70	71	67	61	66	69	70	74	66	66
202	0	64	55	65	57	64	63	75	76	59	55	70	59	73	69	71	70	75	72	57	52	70	56	76	67	64	60	69	60	64	63	69	66	62	62	67	70	65	60	79	77	77	75	63	60
203	0	66	65	69	68	75	63	77	77	68	68	69	68	69	67	71	65	70	69	70	63	77	71	63	63	65	56	66	65	72	70	78	74	64	63	70	71	73	69	77	70	70	62	57	52
204	0	61	57	71	71	73	70	76	74	66	63	76	79	65	66	71	71	74	70	71	67	74	80	64	68	65	62	68	67	64	67	74	75	63	64	68	68	76	72	72	70	77	78	67	65
205	0	67	65	73	78	60	57	66	62	63	63	74	74	72	66	56	54	65	62	67	69	79	81	72	72	55	55	51	57	65	66	72	74	64	64	64	60	74	73	69	73	73	66	62	58
206	0	71	71	71	72	77	72	73	65	69	65	81	79	68	72	67	71	70	70	64	61	72	67	56	73	67	75	62	58	58	58	73	69	66	61	55	56	52	53	65	58	71	76	68	70
207	0	68	49	62	59	67	64	68	67	71	62	73	63	64	62	61	56	74	75	70	69	76	75	66	64	62	64	63	67	65	66	70	67	61	57	66	68	72	64	69	57	68	66	59	59
208	0	74	76	72	74	70	71	73	77	70	73	69	73	74	75	62	68	75	73	69	71	73	74	72	73	67	62	73	69	73	75	75	76	60	62	69	72	62	67	71	75	61	62	49	51
209	0	67	68	70	72	70	72	70	76	68	71	74	70	75	76	71	75	77	78	69	72	82	74	69	75	70	71	70	69	67	66	68	63	57	61	65	64	51	52	76	76	73	74	55	56
210	0	70	76	62	67	74	72	80	76	55	59	62	64	64	58	73	70	74	71	72	68	73	69	72	63	69	63	60	57	47	52	67	64	66	62	73	69	71	70	60	62	67	67	60	56
211	0	58	74	69	74	45	44	56	49	57	62	66	69	65	59	37	41	37	43	64	66	78	75	66	59	57	57	65	67	46	42	72	68	68	69	46	43	69	73	47	52	39	47	46	50
212	0	65	77	72	73	57	60	59	68	65	70	72	73	61	71	51	57	60	63	69	68	75	80	70	70	58	61	64	69	65	72	71	74	60	67	63	63	50	59	45	66	44	52	40	44
213	0	57	47	64	71	63	69	64	71	61	60	67	65	69	69	65	68	73	68	71	65	81	69	78	73	74	73	74	62	64	70	76	77	65	62	75	74	58	57	66	68	68	72	55	56
214	0	42	51	72	56	72	67	58	54	56	56	65	68	55	58	57	62	69	75	49	56	47	61	43	44	38	47	60	68	42	45	67	62	47	48	63	64	58	72	51	54	60	55	39	45
215	0	73	62	69	70	73	67	76	77	72	66	75	73	78	69	73	61	66	58	74	64	75	73	76	66	70	59	63	58	67	66	76	71	66	65	65	66	71	64	70	61	72	67	58	59
216	0	61	66	70	75	60	60	74	75	64	67	68	75	65	64	58	57	68	70	62	68	66	75	60	65	55	51	61	67	61	64	72	78	62	69	66	70	66	73	50	59	48	55	47	45
217	0	23	60	54	35	43	64	32	46	29	28	72	72	63	64	47	44	36	33	56	52	72	74	63	60	53	56	57	59	28	25	59	67	59	64	40	28	57	56	39	39	76	60	62	53
218	0	59	57	70	72	62	44	76	72	53	56	69	68	68	66	55	51	67	69	59	55	76	69	60	58	56	54	66	53	51	38	70	67	71	65	65	60	66	71	68	46	76	51	66	61
219	0	72	73	62	66	66	64	70	75	62	67	72	74	70	70	69	62	69	69	73	70	67	64	63	53	47	35	70	71	66	67	70	73	57	57	68	68	61	60	70	61	66	53	50	46
220	0	68	60	63	60	45	36	72	55	50	56	68	56	32	51	27	8	66	50	50	77	76	48	51	61	18	32	67	26	39	44	67	64	44	55	50	28	60	60	63	59	13	9	13	11
221	0	62	63	66	62	67	66	80	79	55	55	61	58	52	62	49	48	78	83	59	68	73	66	59	58	42	49	67	86	59	52	72	74	58	63	70	70	76	66	67	58	54	65	46	42
222	0	37	23	70	67	56	49	26	20	36	32	65	62	73	72	60	52	37	21	61	58	75	72	75	71	75	76	68	59	22	15	76	72	64	61	41	31	51	45	21	22	75	78	56	49
223	0	75	67	79	72	64	58	72	68	60	62	66	69	68	74	58	54	63	58	63	61	74	70	63	70	46	43	64	51	71	65	73	77	67	68	67	59	70	65	73	66	60	67	55	58
224	0	65	62	68	74	57	56	62	60	65	63	74	71	69	67	56	59	66	63	76	75	79	77	78	77	61	53	66	69	59	62	76	76	62	64	63	61	75	74	67	69	66	68	50	44
225	0	72	64	69	75	67	59	79	68	68	56	72	76	64	61	59	59	69	69	70	61	73	74	69	73	62	46	67	65	52	36	76	73	58	55	59	57	72	63	65	48	56	42	35	31
226	0	69	65	70	74	64	71	70	74	66	67	71	75	65	69	63	66	70	75	68	70	76	82	67	69	66	64	69	71	68	69	73	72	59	67	65	66	65	68	68	76	67	75	63	61
227	0	62	54	46	44	72	66	56	67	56	56	67	62	60	59	62	63	75	69	69	69	76	77	69	68	64	64	69	68	38	40	58	64	53	63	59	57	66	77	47	48	35	44	35	43
228	0	47	50	64	71	71	71	53	79	39	39	55	62	61	66	75	64	54	50	62	59	67	64	75	73	75	74	68	64	37	40	67	75	65	69	56	53	43	36	41	43	73	74	59	70
229	0	64	69	72	82	36	43	72	73	57	63	80	82	56	63	35	33	70	75	60	67	70	78	51	61	24	17	61	61	63	67	69	74	57	61	68	71	59	73	48	74	33	38	13	9
230	0	69	69	73	72	66	63	76	72	69	66	69	79	72	74	58	62	73	70	69	71	78	76	71	76	65	63	66	70	60	63	74	75	62	64	66	68	69	72	73	69	71	71	57	62
231	0	55	62	64	62	64	74	71	67	63	66	70	70	65	64	65	65	68	72	66	70	74	77	65	68	67	75	66	73	65	67	74	72	64	68	70	70	54	61	63	66	68	78	54	61
232	0	64	51	64	54	70	71	70	72	64	52	72	59	70	67	70	68	76	70	60	49	71	64	73	64	76	71	73	64	68	63	71	62	56	56	71	70	57	53	72	70	67	66	56	52
233	0	54	52	72	69	73	56	69	67	67	61	70	71	72	62	70	60	69	70	73	71	79	72	78	66	72	67	63	58	73	70	70	72	61	60	67	72	67	63	76	66	78	63	63	59
234	0	65	57	58	51	70	63	71	76	58	58	63	58	69	62	77	68	72	74	69	61	72	63	77	63	76	67	67	66	67	63	61	54	56	50	63	65	59	55	75	71	73	70	60	58
235	0	69	75	65	67	59	60	77	76	70	68	76	71	75	68	66	60	76	70	69	70	75	78	72	68	61	63	68	70	67	65	70	69	55	61	66	64	69	66	68	65	67	50	53	41
236	0	73	73	75	79	64	66	68	61	71	68	77	75	63	73	62	55	70	64	77	75	75	79	70	75	65	59	68	56	63	67	74	73	60	60	62	60	73	77	70	72	73	67	64	61
237	0	68	58	76	71	64	70	73	75	61	58	68	64	69	71	66	73	75	69	78	74	81	78	73	74	72	80	69	69	67	67	74	74	58	59	69	70	58	53	70	67	66	78	53	64
238	0	32	41	76	34	65	53	30	54	16	51	61	43	74	70	62	21	34	42	61	37	58	66	54	49	17	19	11	42	53	30	71	9	61	16	31	43	67	61	29	31	17	8	18	11
239	0	76	65	60	40	32	34	65	50	53	37	66	53	33	31	30	30	69	75	64	45	68	65	57	43	23	23	53	77	48	32	55	32	48	23	62	51	65	59	43	39	35	30	24	21
240	0	60	51	75	60	65	45	64	55	55	61	66	74	61	50	62	41	70	63	60	62	76	69	70	54	51	47	77	80	69	48	74	59	72	57	76	68	69	63	62	53	57	31	46	30
241	0	64	60	71	69	71	65	66	64	68	59	63	67	68	64	73	59	73	60	72	56	77	68	69	69	66	59	57	40	55	53	69	63	71	63	66	55	66	58	65	65	75	64	61	56
242	0	65	69	66	76	58	67	65	72	66	64	77	75	64	62	63	59	71	61	67	45	74	45	66	46	64	48	62	27	65	67	72	72	62	66	71	64	71	70	72	69	70	65	63	61
243	0	71	76	74	79	71	69	77	75	64	64	75	78	69	70	59	52	71	62	47	50	68	65	67	62	56	48	58	50	65	63	75	75	64	62	60	56	64	63	61	65	64	58	51	38
244	0	55	66	58	75	71	77	68	73	63	69	77	78	60	69	59	60	69	69	67	70	72	80	67	72	53	60	70	58	46	67	68	84	69	79	70	74	62	71	67	66	63	61	53	60
245	0	76	77	69	70	64	69	76	80	50	56	70	74	61	55	54	59	65	65	53	72	76	73	51	47	43	46	66	80	73	73	71	65	60	53	69	70	54	62	64	66	51	42	28	22
246	0	70	72	65	64	71	69	75	76	65	68	69	79	65	74	62	67	73	73	53	51	72	69	74	68	49	44	52	48	65	68	64	72	57	58	66	69	64	69	76	73	66	69	50	53
247	0	64	72	70	74	63	70	73	74	61	69	65	75	61	71	65	67	73	69	72	71	74	81	69	69	65	65	78	75	67	71	66	74	54	60	64	68	64	68	69	71	65	65	56	58
248	0	76	59	82	76	80	56	74	67	67	58	77	71	56	68	60	64	66	66	66	66	82	79	40	45	49	48	75	70	64	35	71	60	39	28	71	66	73	61	71	49	53	45	29	15
249	0	54	53	73	68	77	65	65	72	60	50	69	64	73	75	74	76	69	72	66	60	74	67	68	69	69	78	56	67	69	61	76	71	67	64	73	70	55	49	70	61	73	70	61	61
250	0	68	59	77	69	77	64	75	71	64	53	67	63	66	74	74	62	67	65	70	61	73	66	78	75	72	67	67	53	72	64	71	77	66	60	73	73	70	58	70	59	77	71	70	63
251	0	64	63	62	59	60	61	70	74	68	63	66	68	64	66	67	66	72	68	63	59	75	72	67	62	63	55	66	56	65	64	70	71	61	63	67	63	69	69	77	65	74	62	60	54
252	0	40	73	61	74	61	67	56	75	64	71	75	76	63	61	56	67	70	73	69	60	74	63	65	73	57	63	66	69	60	66	72	71	57	64	64	69	67	68	59	66	55	62	51	60
253	1	70	72	70	70	65	69	70	65	69	72	77	78	68	71	63	70	69	71	68	74	75	74	69	65	71	68	63	64	66	68	73	75	67	67	69	65	66	71	69	65	78	75	66	63
254	1	66	64	64	66	67	72	72	77	65	66	64	64	57	61	70	66	74	78	73	72	77	75	60	58	58	61	63	60	59	60	65	65	58	58	69	73	76	75	73	75	72	72	62	62
255	1	68	70	69	74	65	70	72	73	71	68	73	70	68	74	63	65	65	63	70	67	74	70	69	72	62	63	63	61	66	66	74	80	70	72	69	67	60	57	69	62	66	75	50	50
256	1	64	58	70	78	66	66	74	72	66	63	72	74	72	65	59	58	64	67	63	61	75	74	67	58	60	53	61	58	62	61	76	72	64	65	62	64	77	71	74	72	74	73	70	59
257	1	58	63	80	71	76	70	70	71	64	63	74	78	77	75	62	61	62	56	71	52	82	71	84	85	71	71	57	47	42	39	70	70	50	70	50	46	58	60	76	73	82	77	65	66
258	1	61	68	62	70	76	79	71	71	73	77	75	77	68	73	72	72	71	68	72	75	81	80	72	73	61	67	62	61	66	68	72	71	67	67	69	69	66	71	67	66	74	71	58	58
259	1	73	80	78	78	75	73	78	75	70	66	77	77	67	71	60	63	71	74	77	75	74	76	61	67	60	60	64	63	62	58	72	77	59	58	65	70	68	69	64	64	63	63	56	51
260	1	56	56	63	66	76	76	68	73	62	54	65	62	70	65	74	72	65	64	64	53	64	56	63	61	73	64	66	60	66	74	76	75	65	61	71	73	60	53	61	73	67	68	59	56
261	1	73	74	65	66	69	69	67	81	65	62	69	65	67	68	70	67	72	68	66	66	78	61	67	70	67	63	68	66	70	70	69	70	66	66	66	69	72	70	74	76	75	72	67	63
262	1	59	58	69	74	71	73	70	68	57	55	64	68	76	75	67	66	66	63	72	67	77	75	80	75	73	69	65	61	71	75	71	77	65	66	66	66	61	56	74	71	72	69	62	60
263	1	74	69	75	70	70	74	77	77	65	67	73	72	69	73	68	66	69	68	67	63	78	74	71	63	66	61	68	63	74	69	74	75	65	61	66	67	63	61	71	68	66	65	54	57
264	1	72	61	64	66	64	59	68	66	76	66	77	75	71	72	72	62	72	68	77	78	77	81	67	67	69	68	65	68	69	64	72	73	56	56	69	64	67	71	69	68	65	73	56	52
265	1	75	73	72	77	68	67	76	73	67	65	76	78	66	74	67	62	70	69	66	64	77	74	75	73	67	69	73	69	68	68	72	74	61	61	70	67	72	71	79	75	77	75	67	71
266	1	59	62	72	74	66	66	74	76	63	67	72	76	71	74	66	64	70	69	63	66	70	72	70	76	65	69	61	66	64	65	67	72	57	63	65	71	67	69	77	78	77	76	70	70
267	1	64	66	68	71	62	64	74	73	63	67	66	74	70	74	59	64	75	73	70	66	79	81	79	78	61	62	76	72	67	67	71	75	65	62	70	69	68	65	75	72	62	64	57	54
