# Supplementary material for: Minimizing features while maintaining performance in data classification problems
Source: PeerJ Comput Sci. 2022 Sep 14;8:e1081. doi: 10.7717/peerj-cs.1081 (PMC9575878; doi:10.7717/peerj-cs.1081)
Supplement: Supplemental Information 1 — main.py runs the simulation study and application data where Grid_Score_Calc.py contains the introduced algorithm for the extended version of the PCLFS method. The SPECT.csv file is a publicly available Single-photon emission computed tomography (SPECT) heart data set, which describes diagnosing cardiac abnormalities using SPECT. Response of the data set consists of two categories: normal (0) and abnormal (1), by considering the diagnosis of images. This data consists of binary class imbalanced data with a higher number of numerical features and a lower number of instances. [file peerj-cs-08-1081-s001.zip › Code_submission-peerj/split_processed_SPECTF.csv]

F1R	F1S	F2R	F2S	F3R	F3S	F4R	F4S	F5R	F5S	F6R	F6S	F7R	F7S	F8R	F8S	F9R	F9S	F10R	F10S	F11R	F11S	F12R	F12S	F13R	F13S	F14R	F14S	F15R	F15S	F16R	F16S	F17R	F17S	F18R	F18S	F19R	F19S	F20R	F20S	F21R	F21S	F22R	F22S	OVERALL_DIAGNOSIS
52	49	74	72	72	76	77	77	67	66	66	64	75	70	74	77	72	73	82	80	78	78	73	70	79	75	73	79	79	78	74	71	63	63	71	73	50	58	66	68	66	58	37	38	0
42	51	72	56	72	67	58	54	56	56	65	68	55	58	57	62	69	75	49	56	47	61	43	44	38	47	60	68	42	45	67	62	47	48	63	64	58	72	51	54	60	55	39	45	0
49	46	59	44	59	26	56	32	69	57	66	75	51	31	32	19	32	62	59	56	80	40	47	35	33	20	57	38	35	25	58	51	59	65	50	14	64	53	37	12	34	18	46	29	0
64	58	70	78	66	66	74	72	66	63	72	74	72	65	59	58	64	67	63	61	75	74	67	58	60	53	61	58	62	61	76	72	64	65	62	64	77	71	74	72	74	73	70	59	1
57	70	65	71	58	69	74	81	67	72	75	78	69	71	65	63	71	75	61	68	72	78	66	72	41	38	48	48	63	68	69	77	62	67	65	69	70	74	77	81	67	69	55	60	0
61	66	70	75	60	60	74	75	64	67	68	75	65	64	58	57	68	70	62	68	66	75	60	65	55	51	61	67	61	64	72	78	62	69	66	70	66	73	50	59	48	55	47	45	0
69	75	65	67	59	60	77	76	70	68	76	71	75	68	66	60	76	70	69	70	75	78	72	68	61	63	68	70	67	65	70	69	55	61	66	64	69	66	68	65	67	50	53	41	0
64	69	72	82	36	43	72	73	57	63	80	82	56	63	35	33	70	75	60	67	70	78	51	61	24	17	61	61	63	67	69	74	57	61	68	71	59	73	48	74	33	38	13	9	0
66	67	63	70	69	70	73	72	61	62	68	68	70	71	71	67	71	69	65	65	76	78	71	70	65	64	68	71	70	71	73	74	58	63	68	71	70	72	77	79	79	79	66	66	1
59	75	70	76	62	70	65	74	65	67	75	76	70	73	63	61	74	67	78	69	75	73	70	68	67	64	79	68	70	75	76	77	59	63	72	69	64	64	65	72	61	61	51	55	1
68	74	76	84	72	72	85	75	73	70	77	78	70	66	59	58	75	70	57	64	81	76	70	64	48	47	49	54	62	64	72	76	65	62	67	68	70	70	67	58	58	58	51	52	0
59	57	70	72	62	44	76	72	53	56	69	68	68	66	55	51	67	69	59	55	76	69	60	58	56	54	66	53	51	38	70	67	71	65	65	60	66	71	68	46	76	51	66	61	0
71	56	75	74	61	69	73	73	65	63	71	69	70	74	61	64	70	66	70	69	76	81	62	60	39	39	72	72	58	64	71	71	56	55	62	61	70	75	57	63	41	61	34	40	0
68	77	67	70	64	62	79	80	64	64	76	74	65	64	64	60	62	67	74	75	82	77	75	74	72	73	72	71	67	69	75	73	64	62	63	65	68	70	77	69	72	71	65	57	0
23	60	54	35	43	64	32	46	29	28	72	72	63	64	47	44	36	33	56	52	72	74	63	60	53	56	57	59	28	25	59	67	59	64	40	28	57	56	39	39	76	60	62	53	0
68	65	72	72	47	74	76	74	67	66	71	69	69	67	63	64	68	68	70	74	77	77	73	60	49	48	42	69	70	69	76	79	63	66	64	69	71	73	73	75	68	56	58	44	1
69	65	70	74	64	71	70	74	66	67	71	75	65	69	63	66	70	75	68	70	76	82	67	69	66	64	69	71	68	69	73	72	59	67	65	66	65	68	68	76	67	75	63	61	0
59	62	72	74	66	66	74	76	63	67	72	76	71	74	66	64	70	69	63	66	70	72	70	76	65	69	61	66	64	65	67	72	57	63	65	71	67	69	77	78	77	76	70	70	1
70	69	66	66	66	67	78	80	70	65	75	71	74	72	63	66	74	75	72	71	76	74	78	76	60	52	60	63	63	61	69	71	60	59	68	67	72	69	73	68	66	67	56	56	0
57	29	71	51	65	41	67	45	63	39	75	63	60	67	52	52	65	64	74	63	81	82	72	66	62	65	71	61	51	25	71	72	55	60	60	51	72	60	74	40	69	69	57	58	0
67	65	61	61	60	62	75	74	68	68	72	75	70	75	63	68	72	75	64	70	76	75	70	70	67	63	66	67	69	66	77	77	64	66	68	69	70	69	75	66	71	70	57	63	0
73	62	69	70	73	67	76	77	72	66	75	73	78	69	73	61	66	58	74	64	75	73	76	66	70	59	63	58	67	66	76	71	66	65	65	66	71	64	70	61	72	67	58	59	0
69	68	75	74	78	72	75	72	61	57	72	71	75	72	70	68	68	62	62	66	67	67	74	78	64	68	62	62	64	63	75	77	66	67	69	65	62	63	64	59	74	75	63	67	0
65	62	69	62	74	72	73	69	68	59	74	67	71	69	71	70	71	67	70	66	78	77	76	79	74	77	70	74	67	72	67	67	61	58	66	64	58	47	73	67	73	66	58	52	0
54	52	58	55	62	54	75	74	61	58	66	66	56	50	49	40	74	82	61	47	58	71	27	40	40	19	77	77	55	56	68	68	44	41	69	68	62	56	61	62	45	20	37	11	0
70	68	68	70	56	54	66	67	68	70	75	73	59	59	60	62	75	71	50	45	55	55	61	61	46	49	55	52	66	72	66	65	62	65	68	70	69	69	67	70	56	57	56	52	0
72	66	75	67	61	59	64	63	61	67	75	76	66	48	61	56	69	68	68	68	68	75	69	67	68	71	70	68	48	47	74	79	63	75	62	62	64	67	56	52	69	83	59	73	0
76	75	68	78	71	72	72	75	61	65	67	70	67	75	60	58	63	67	59	63	67	72	74	73	56	56	52	52	67	68	73	78	65	68	61	67	69	74	77	75	74	70	63	61	1
70	64	68	67	76	68	76	69	67	64	69	65	62	65	70	67	74	68	65	65	74	75	64	69	63	63	64	64	56	61	62	68	66	66	62	58	57	48	75	64	79	74	59	58	1
68	60	63	60	45	36	72	55	50	56	68	56	32	51	27	8	66	50	50	77	76	48	51	61	18	32	67	26	39	44	67	64	44	55	50	28	60	60	63	59	13	9	13	11	0
70	72	70	70	65	69	70	65	69	72	77	78	68	71	63	70	69	71	68	74	75	74	69	65	71	68	63	64	66	68	73	75	67	67	69	65	66	71	69	65	78	75	66	63	1
58	57	74	71	59	60	54	59	33	39	65	74	71	75	53	57	47	60	43	44	75	78	54	57	56	56	57	61	60	62	77	76	59	57	53	60	53	57	61	74	77	82	66	68	0
70	69	72	70	72	76	78	72	62	57	68	73	64	65	67	60	73	67	63	55	77	74	62	60	56	57	60	60	61	61	75	76	59	63	67	63	74	66	76	77	74	73	65	67	0
73	76	68	74	56	59	73	76	54	48	75	78	47	53	25	19	60	56	56	54	80	79	47	53	19	14	58	50	67	71	63	54	49	48	66	65	62	58	57	72	31	30	15	11	0
58	40	57	43	74	57	78	53	68	58	65	54	75	50	59	73	80	77	60	59	61	61	55	56	48	63	75	77	13	7	47	52	54	58	51	31	53	18	17	6	15	69	30	40	0
69	69	73	72	66	63	76	72	69	66	69	79	72	74	58	62	73	70	69	71	78	76	71	76	65	63	66	70	60	63	74	75	62	64	66	68	69	72	73	69	71	71	57	62	0
65	62	68	74	57	56	62	60	65	63	74	71	69	67	56	59	66	63	76	75	79	77	78	77	61	53	66	69	59	62	76	76	62	64	63	61	75	74	67	69	66	68	50	44	0
64	60	71	69	71	65	66	64	68	59	63	67	68	64	73	59	73	60	72	56	77	68	69	69	66	59	57	40	55	53	69	63	71	63	66	55	66	58	65	65	75	64	61	56	0
71	76	74	79	71	69	77	75	64	64	75	78	69	70	59	52	71	62	47	50	68	65	67	62	56	48	58	50	65	63	75	75	64	62	60	56	64	63	61	65	64	58	51	38	0
71	62	70	64	67	64	79	65	70	69	72	71	68	65	61	61	73	71	75	74	80	74	54	47	53	37	77	68	72	59	72	68	60	60	73	70	66	65	64	55	61	41	51	46	0
68	76	79	78	63	73	68	78	64	71	73	77	67	71	58	57	61	63	52	64	64	74	53	72	36	44	52	54	49	56	73	81	65	80	53	60	63	70	58	64	52	57	49	50	0
62	71	78	84	64	68	72	74	53	57	71	70	71	72	54	53	63	67	54	57	71	71	70	74	54	57	54	57	62	64	75	72	62	65	60	64	64	67	72	77	62	62	61	65	1
75	71	54	51	53	50	68	69	46	55	11	12	43	48	61	60	73	77	46	45	68	59	65	73	54	60	55	66	54	41	53	52	58	63	72	65	33	23	64	54	36	46	45	52	0
64	66	68	71	62	64	74	73	63	67	66	74	70	74	59	64	75	73	70	66	79	81	79	78	61	62	76	72	67	67	71	75	65	62	70	69	68	65	75	72	62	64	57	54	1
64	60	55	51	59	59	81	79	66	59	62	61	67	61	67	61	78	73	64	61	80	67	78	73	53	44	62	53	65	61	68	64	55	60	66	68	75	70	73	77	71	67	62	62	0
72	71	74	73	64	60	68	71	72	69	79	74	67	56	65	60	75	74	72	70	79	79	64	58	63	57	73	70	72	59	76	60	63	50	71	65	68	69	68	63	61	54	49	47	0
54	42	57	60	61	44	39	54	12	22	47	52	58	63	51	35	47	31	57	50	69	60	68	60	48	38	37	36	29	22	47	54	72	62	42	18	33	30	23	28	49	40	76	45	0
73	59	76	61	67	52	66	46	70	59	76	72	71	75	63	33	68	49	68	49	73	66	70	58	30	14	54	41	54	41	76	66	77	57	62	26	74	57	58	47	40	9	28	19	0
61	57	71	71	73	70	76	74	66	63	76	79	65	66	71	71	74	70	71	67	74	80	64	68	65	62	68	67	64	67	74	75	63	64	68	68	76	72	72	70	77	78	67	65	0
78	75	69	66	69	71	75	75	67	67	58	50	44	47	63	73	75	77	73	76	36	42	48	43	61	61	71	73	62	64	39	37	28	30	68	71	73	69	72	74	65	68	56	55	0
66	65	69	68	75	63	77	77	68	68	69	68	69	67	71	65	70	69	70	63	77	71	63	63	65	56	66	65	72	70	78	74	64	63	70	71	73	69	77	70	70	62	57	52	0
58	66	63	61	66	68	75	79	61	63	57	62	66	66	59	59	75	74	62	65	78	76	72	72	60	60	64	65	64	70	68	68	59	67	67	66	58	57	58	73	48	59	39	51	0
32	41	76	34	65	53	30	54	16	51	61	43	74	70	62	21	34	42	61	37	58	66	54	49	17	19	11	42	53	30	71	9	61	16	31	43	67	61	29	31	17	8	18	11	0
67	58	59	54	60	65	75	75	63	61	70	67	72	61	64	57	73	66	72	79	78	81	79	76	74	50	69	66	57	47	61	51	54	56	65	66	63	71	68	59	62	47	61	48	0
72	63	68	62	72	63	79	61	57	49	76	75	55	57	43	37	54	52	57	56	78	78	57	55	35	37	57	57	41	35	67	70	75	72	53	46	63	62	53	43	38	35	32	26	0
59	55	51	65	68	45	21	25	45	41	57	74	68	77	28	25	3	11	54	67	58	75	65	77	33	31	14	17	39	43	65	73	61	71	18	24	44	59	36	47	29	28	52	13	0
73	71	71	68	64	60	72	76	75	70	77	76	67	67	65	59	69	69	70	69	77	73	64	58	56	51	58	57	71	68	75	77	72	68	72	70	72	69	72	64	62	61	53	53	0
79	77	78	70	69	65	75	75	69	66	61	60	65	59	60	59	73	70	65	69	66	69	55	53	61	56	66	69	75	66	76	71	65	51	72	75	72	73	68	63	41	36	25	27	0
51	43	66	63	54	56	71	75	65	63	69	68	61	65	60	55	65	69	65	66	77	74	65	69	62	55	67	59	61	48	71	66	63	64	60	55	70	71	78	67	72	65	70	65	0
72	74	67	69	69	70	74	81	66	70	73	78	69	80	65	65	70	77	69	70	73	79	64	68	56	58	67	64	68	68	69	74	62	67	66	70	73	77	74	77	71	72	63	65	1
75	73	72	77	68	67	76	73	67	65	76	78	66	74	67	62	70	69	66	64	77	74	75	73	67	69	73	69	68	68	72	74	61	61	70	67	72	71	79	75	77	75	67	71	1
75	67	74	75	75	69	72	72	67	66	73	70	76	73	73	69	72	76	75	67	74	75	76	71	74	68	80	78	71	67	73	68	60	58	68	68	66	61	79	71	73	65	58	53	0
74	76	72	74	70	71	73	77	70	73	69	73	74	75	62	68	75	73	69	71	73	74	72	73	67	62	73	69	73	75	75	76	60	62	69	72	62	67	71	75	61	62	49	51	0
68	70	66	72	63	71	77	82	61	63	61	62	61	65	65	62	72	77	69	73	72	78	74	77	69	69	77	74	64	63	66	70	58	60	65	69	75	77	77	77	69	77	65	64	1
67	59	60	65	69	69	73	70	66	63	70	70	79	76	73	70	71	73	73	68	74	75	80	74	73	71	67	64	71	70	72	70	63	64	70	71	67	61	66	69	70	74	66	66	0
71	66	66	71	50	41	77	60	57	58	68	69	40	61	50	34	69	51	60	60	79	63	40	61	30	14	72	41	38	36	56	65	44	47	56	40	70	63	56	58	20	25	23	16	0
67	65	73	78	60	57	66	62	63	63	74	74	72	66	56	54	65	62	67	69	79	81	72	72	55	55	51	57	65	66	72	74	64	64	64	60	74	73	69	73	73	66	62	58	0
68	49	62	59	67	64	68	67	71	62	73	63	64	62	61	56	74	75	70	69	76	75	66	64	62	64	63	67	65	66	70	67	61	57	66	68	72	64	69	57	68	66	59	59	0
55	62	64	62	64	74	71	67	63	66	70	70	65	64	65	65	68	72	66	70	74	77	65	68	67	75	66	73	65	67	74	72	64	68	70	70	54	61	63	66	68	78	54	61	0
61	66	70	74	59	64	72	73	64	65	72	72	70	72	64	62	72	74	65	69	75	75	74	76	65	64	74	73	65	70	67	72	53	56	65	68	66	68	75	80	71	75	61	64	0
75	74	69	73	64	61	71	71	61	58	76	78	70	68	54	52	64	66	73	75	82	82	70	80	55	55	60	70	65	67	76	77	61	62	62	65	70	67	67	68	59	56	50	46	0
58	65	78	76	64	58	74	70	63	57	81	72	62	59	41	41	64	57	75	58	75	70	64	66	32	29	66	56	57	63	71	72	61	58	71	62	77	62	72	62	49	35	30	20	0
65	68	70	78	65	72	72	74	64	69	71	73	72	68	62	62	65	62	72	75	79	78	72	76	66	67	62	61	68	76	72	78	65	64	67	63	64	67	67	77	66	66	59	57	1
67	57	73	78	63	68	72	73	61	59	59	76	71	72	69	66	70	68	65	77	79	68	71	75	62	66	70	78	68	69	70	76	65	65	66	67	62	72	69	72	70	68	60	59	1
70	69	69	67	69	68	72	73	63	71	73	73	69	69	70	65	79	76	54	61	73	70	65	72	56	55	67	71	69	70	70	69	56	62	69	67	68	69	80	77	71	69	52	50	0
68	59	77	69	77	64	75	71	64	53	67	63	66	74	74	62	67	65	70	61	73	66	78	75	72	67	67	53	72	64	71	77	66	60	73	73	70	58	70	59	77	71	70	63	0
61	66	64	65	62	66	74	67	60	62	65	64	69	70	70	67	75	73	69	69	76	78	77	80	76	76	69	73	65	73	69	63	53	58	68	65	62	60	73	73	67	63	58	61	0
65	69	70	71	56	63	63	70	44	51	78	74	48	49	49	52	58	60	49	51	80	65	51	48	58	43	64	62	71	70	78	73	71	57	71	73	68	64	62	59	59	64	53	55	0
70	54	66	66	76	46	74	58	68	52	81	58	67	58	68	32	73	59	76	51	82	57	76	54	58	30	69	41	59	59	67	73	62	55	60	55	65	56	65	44	73	36	51	28	0
73	70	77	79	61	59	72	66	65	66	74	79	64	59	53	54	70	69	81	80	75	74	73	62	66	63	63	70	63	60	71	65	56	49	68	62	67	70	53	62	54	43	55	37	0
70	69	60	62	58	60	71	77	69	69	73	68	68	70	69	65	76	75	63	64	67	74	56	60	54	44	68	69	68	68	74	73	61	59	68	67	64	68	64	76	64	61	54	49	0
63	63	72	75	60	61	62	63	61	63	76	75	72	63	55	56	61	69	60	63	74	78	72	73	55	54	62	68	63	64	77	77	64	62	59	65	63	67	72	78	68	68	82	66	0
67	59	54	48	63	67	77	78	71	61	57	57	59	50	72	72	77	77	76	73	85	67	58	50	39	33	54	50	57	50	45	41	38	43	76	77	80	69	61	48	63	61	37	36	0
64	63	62	59	60	61	70	74	68	63	66	68	64	66	67	66	72	68	63	59	75	72	67	62	63	55	66	56	65	64	70	71	61	63	67	63	69	69	77	65	74	62	60	54	0
67	65	77	74	67	66	67	70	65	64	75	78	66	74	62	60	65	65	73	72	75	76	74	81	66	65	65	63	63	67	76	80	63	64	63	64	73	72	76	75	72	74	65	64	1
57	44	74	68	82	76	78	62	66	67	74	72	71	70	67	69	68	68	69	74	75	71	73	71	69	65	58	63	54	63	68	74	73	76	66	65	63	66	71	71	71	68	66	60	0
76	73	74	76	60	69	76	76	68	69	78	79	57	62	69	69	67	66	73	69	80	81	58	68	75	69	73	70	58	65	79	76	74	71	66	64	65	62	78	68	75	68	62	60	1
64	64	70	75	70	71	74	71	59	60	62	68	70	66	69	72	69	69	61	63	56	60	62	66	69	71	62	63	67	65	62	58	52	51	67	66	61	56	64	65	71	73	57	63	0
67	64	73	75	77	77	74	70	65	62	74	75	65	67	68	70	66	69	67	60	74	75	62	64	66	71	62	61	64	69	73	76	64	66	61	64	65	60	68	75	74	80	67	68	1
76	69	78	73	68	67	75	70	77	70	79	73	79	75	74	71	76	68	81	79	77	78	75	76	66	76	65	67	67	57	68	75	50	62	62	59	47	49	75	65	74	70	51	48	0
64	75	74	73	57	61	63	70	63	72	75	81	73	77	36	38	63	73	63	65	66	63	74	77	29	28	53	52	64	68	68	73	59	61	64	66	58	69	56	73	37	38	24	18	0
67	80	73	76	74	69	78	81	67	68	72	79	74	77	65	65	64	66	71	74	79	81	68	69	59	63	62	63	67	66	73	73	61	65	65	66	65	72	69	63	70	67	58	56	0
71	61	74	74	76	74	69	56	68	78	71	78	58	64	70	72	71	68	72	71	79	78	67	68	63	60	67	67	76	74	67	79	67	71	71	64	70	74	83	76	74	73	54	54	1
65	50	74	72	62	59	71	66	67	55	72	73	70	72	61	62	74	73	63	59	79	80	68	67	60	68	64	68	48	40	63	74	56	58	59	59	70	59	62	47	73	68	54	45	0
74	73	72	79	66	61	76	66	65	64	78	74	62	57	48	36	62	50	67	63	79	70	61	57	52	36	69	49	55	65	74	73	58	60	64	62	73	69	62	67	60	56	53	46	0
77	59	76	78	40	34	75	63	65	26	70	28	50	46	25	66	46	52	63	63	68	56	46	47	12	6	28	23	56	48	68	55	63	54	40	20	65	68	56	57	5	10	13	10	0
61	63	58	62	56	60	67	75	61	57	64	71	56	59	66	62	73	76	71	75	83	84	69	71	69	69	69	71	49	43	59	64	56	61	64	72	70	73	69	70	65	68	65	62	0
58	63	80	71	76	70	70	71	64	63	74	78	77	75	62	61	62	56	71	52	82	71	84	85	71	71	57	47	42	39	70	70	50	70	50	46	58	60	76	73	82	77	65	66	1
65	57	58	51	70	63	71	76	58	58	63	58	69	62	77	68	72	74	69	61	72	63	77	63	76	67	67	66	67	63	61	54	56	50	63	65	59	55	75	71	73	70	60	58	0
67	51	73	65	69	56	72	63	64	56	68	67	70	62	70	58	68	62	65	59	77	69	68	59	64	55	65	60	70	60	72	65	58	51	66	59	71	62	74	60	76	65	62	56	0
69	80	67	67	62	61	65	67	62	71	77	75	72	77	56	54	65	60	57	63	80	69	71	72	51	39	57	50	64	63	75	70	59	56	60	55	65	68	66	67	67	68	54	54	0
47	50	64	71	71	71	53	79	39	39	55	62	61	66	75	64	54	50	62	59	67	64	75	73	75	74	68	64	37	40	67	75	65	69	56	53	43	36	41	43	73	74	59	70	0
70	76	62	67	74	72	80	76	55	59	62	64	64	58	73	70	74	71	72	68	73	69	72	63	69	63	60	57	47	52	67	64	66	62	73	69	71	70	60	62	67	67	60	56	0
57	63	67	82	69	67	63	70	74	64	71	71	72	73	59	54	65	63	79	62	77	69	70	63	54	50	61	53	59	60	72	74	72	59	64	54	70	65	73	70	64	58	60	57	0
73	67	74	73	79	75	76	77	61	60	70	73	76	77	71	71	65	65	69	64	75	76	78	80	72	69	61	59	71	68	76	79	68	67	71	67	63	59	68	66	74	71	59	57	0
75	75	64	63	58	58	75	77	73	74	73	76	69	65	67	68	73	76	79	78	76	74	72	66	60	61	57	58	47	40	61	63	58	47	65	66	59	63	60	57	63	47	42	40	0
72	71	70	72	63	69	71	73	71	71	79	75	71	71	65	74	68	74	71	71	70	78	62	67	62	60	59	59	69	66	75	75	57	57	66	69	68	67	69	64	58	62	52	54	0
67	66	65	77	66	70	72	72	72	67	76	72	73	76	74	71	74	73	69	61	78	70	76	73	70	70	62	51	70	68	79	77	75	68	72	71	69	63	65	61	73	73	64	67	0
74	69	75	70	70	74	77	77	65	67	73	72	69	73	68	66	69	68	67	63	78	74	71	63	66	61	68	63	74	69	74	75	65	61	66	67	63	61	71	68	66	65	54	57	1
78	76	71	72	65	71	75	74	70	64	65	76	65	73	59	57	65	65	73	73	81	80	68	66	59	44	62	63	62	59	71	74	59	60	64	61	77	76	62	67	44	42	44	30	0
58	74	69	74	45	44	56	49	57	62	66	69	65	59	37	41	37	43	64	66	78	75	66	59	57	57	65	67	46	42	72	68	68	69	46	43	69	73	47	52	39	47	46	50	0
75	79	65	74	63	64	74	73	73	71	76	79	70	69	55	64	69	71	79	76	77	78	65	70	60	60	65	61	70	65	74	71	62	62	69	67	72	72	72	66	61	64	55	54	0
76	72	73	69	67	73	74	72	60	65	73	66	66	73	68	67	69	70	60	58	66	76	69	75	65	64	63	60	74	71	77	79	61	68	71	70	62	63	73	76	62	69	52	59	1
68	73	78	83	70	71	77	74	65	61	75	74	70	69	54	56	61	60	86	79	86	86	82	79	72	58	75	57	65	53	77	75	58	61	64	56	72	68	69	65	65	62	58	58	0
59	58	69	74	71	73	70	68	57	55	64	68	76	75	67	66	66	63	72	67	77	75	80	75	73	69	65	61	71	75	71	77	65	66	66	66	61	56	74	71	72	69	62	60	1
70	75	72	72	67	71	71	78	63	67	73	76	71	74	59	61	67	64	74	71	77	77	70	72	61	61	62	58	63	69	76	75	64	65	66	67	68	70	70	71	64	67	56	54	1
76	75	75	77	75	72	75	75	68	75	72	71	62	65	59	64	65	67	77	81	76	77	68	72	66	63	65	68	69	65	75	76	58	63	72	75	65	70	73	71	64	63	50	50	0
57	69	68	75	69	74	73	71	57	61	72	74	73	69	61	58	60	55	71	62	79	70	77	71	65	63	69	55	61	68	75	74	63	64	63	58	69	67	79	77	72	70	61	65	0
73	80	82	84	71	71	77	75	61	58	69	72	63	62	56	54	58	52	70	69	78	76	72	76	58	63	62	62	58	57	74	77	57	62	60	53	68	69	55	49	63	63	56	48	0
72	61	64	66	64	59	68	66	76	66	77	75	71	72	72	62	72	68	77	78	77	81	67	67	69	68	65	68	69	64	72	73	56	56	69	64	67	71	69	68	65	73	56	52	1
59	75	77	80	60	64	70	67	54	68	78	77	69	64	57	56	59	57	71	70	79	77	67	65	54	54	61	58	61	64	79	74	67	66	60	58	70	72	60	65	61	60	51	52	0
71	73	65	80	62	67	65	77	66	68	72	80	71	74	58	62	67	73	73	73	83	78	66	77	60	59	61	61	53	46	73	75	67	65	62	65	62	66	62	60	61	68	43	56	0
70	66	66	68	71	69	64	61	68	67	50	53	73	71	73	63	71	73	80	81	82	82	67	71	52	47	67	64	66	67	66	75	58	62	65	65	71	67	70	71	67	64	52	53	0
68	70	70	69	65	63	71	74	73	70	79	78	77	74	61	60	69	73	70	69	76	73	69	71	62	56	67	63	65	65	67	75	59	60	67	69	69	66	62	64	68	60	56	51	0
65	60	71	72	67	72	68	72	54	55	75	70	75	75	75	70	69	68	61	62	74	71	74	79	72	76	62	61	71	68	76	75	63	60	65	70	49	48	73	68	75	74	66	67	0
77	69	77	79	60	59	65	68	57	54	76	76	60	66	39	36	63	65	54	60	75	71	59	63	43	38	64	49	53	42	67	73	62	60	55	52	59	58	55	43	41	37	39	26	0
73	73	75	79	64	66	68	61	71	68	77	75	63	73	62	55	70	64	77	75	75	79	70	75	65	59	68	56	63	67	74	73	60	60	62	60	73	77	70	72	73	67	64	61	0
76	77	69	70	64	69	76	80	50	56	70	74	61	55	54	59	65	65	53	72	76	73	51	47	43	46	66	80	73	73	71	65	60	53	69	70	54	62	64	66	51	42	28	22	0
71	67	77	74	67	61	75	71	74	69	73	73	73	66	62	64	75	71	71	65	78	68	73	70	61	59	68	67	69	66	71	70	64	64	66	68	70	68	66	51	61	43	44	37	0
63	63	69	72	67	62	65	57	68	53	68	71	73	78	64	58	61	54	70	61	72	67	72	68	57	55	61	53	66	60	76	77	73	66	66	58	75	70	77	67	78	68	64	58	0
70	66	61	66	61	58	69	69	72	68	62	71	71	71	63	59	74	75	70	69	83	77	73	70	41	37	39	40	58	46	75	73	65	66	67	69	70	66	70	64	60	55	49	41	0
73	80	78	78	75	73	78	75	70	66	77	77	67	71	60	63	71	74	77	75	74	76	61	67	60	60	64	63	62	58	72	77	59	58	65	70	68	69	64	64	63	63	56	51	1
65	56	67	58	76	79	70	71	59	50	76	61	72	64	69	73	71	68	67	50	75	65	71	62	63	70	66	55	59	52	74	60	59	58	68	63	54	38	57	52	71	74	59	65	0
62	54	73	68	72	71	76	76	62	52	66	58	73	65	70	70	73	73	59	52	65	59	70	55	72	65	68	70	69	66	69	66	61	51	69	72	60	54	74	68	73	67	56	52	0
68	58	76	71	64	70	73	75	61	58	68	64	69	71	66	73	75	69	78	74	81	78	73	74	72	80	69	69	67	67	74	74	58	59	69	70	58	53	70	67	66	78	53	64	0
75	74	71	71	62	58	70	64	71	68	76	68	71	71	58	58	70	69	70	72	75	73	74	72	66	60	63	66	70	64	75	70	64	62	66	62	68	69	69	66	64	58	57	52	0
62	67	64	70	59	58	67	74	60	66	68	68	73	71	60	63	64	74	64	65	74	77	69	73	59	58	58	67	65	69	78	76	61	62	64	67	72	74	71	71	71	69	66	61	1
65	69	66	76	58	67	65	72	66	64	77	75	64	62	63	59	71	61	67	45	74	45	66	46	64	48	62	27	65	67	72	72	62	66	71	64	71	70	72	69	70	65	63	61	0
65	67	67	61	55	57	66	74	64	69	61	62	71	71	53	53	64	71	65	66	71	73	65	70	47	39	80	75	67	64	72	66	53	55	63	64	60	61	74	63	59	58	50	49	0
68	62	64	65	70	69	76	75	63	59	70	59	72	66	69	68	74	74	79	70	83	83	72	69	73	78	80	83	71	70	71	63	54	51	71	70	61	56	77	76	66	67	49	54	0
47	47	48	69	80	52	52	52	58	46	45	48	42	59	40	38	62	54	63	69	64	63	79	70	33	19	49	46	44	43	49	57	43	75	49	27	36	39	47	57	14	20	21	4	0
58	70	62	73	34	41	55	54	65	77	73	78	65	65	33	48	57	64	69	67	68	64	61	58	60	59	73	70	45	40	71	74	52	56	59	62	67	75	36	39	22	19	29	24	0
80	76	75	75	69	68	74	75	77	77	76	78	74	70	66	65	67	75	74	73	74	77	68	67	61	58	60	67	61	63	75	75	66	62	59	61	77	74	69	67	65	66	61	58	1
72	70	75	80	73	70	76	73	66	56	72	70	73	75	67	65	69	69	73	72	81	77	80	79	67	64	64	66	69	68	70	75	63	59	66	63	74	77	81	78	79	75	65	66	1
67	66	67	65	74	65	76	70	71	68	70	68	69	65	70	70	72	72	76	71	77	72	64	49	45	35	71	67	67	64	72	66	62	57	74	72	72	69	72	66	76	71	58	45	0
67	68	73	78	65	63	67	60	63	62	71	68	76	73	59	61	62	56	74	73	78	76	79	79	70	70	68	67	65	67	76	75	63	61	61	56	76	75	74	77	76	74	59	68	0
74	81	80	78	70	69	74	77	69	71	73	76	68	68	62	61	68	68	67	70	74	80	68	74	57	62	57	65	61	65	71	76	63	65	67	67	70	74	63	72	68	70	61	64	1
74	67	69	75	59	57	70	68	70	62	79	76	74	70	64	56	71	73	72	64	81	72	75	66	60	57	68	62	59	38	74	66	71	60	67	59	66	58	70	50	45	31	36	35	0
77	63	68	70	66	70	80	79	60	57	75	68	63	66	63	69	69	70	36	34	48	47	72	77	62	66	62	62	57	69	73	75	62	63	69	71	56	53	74	76	72	73	64	63	0
65	65	71	77	70	68	73	72	68	65	78	75	77	65	61	58	71	61	76	77	76	75	65	72	57	43	69	68	67	67	70	66	57	59	66	59	64	61	63	58	63	54	34	27	0
64	72	70	74	63	70	73	74	61	69	65	75	61	71	65	67	73	69	72	71	74	81	69	69	65	65	78	75	67	71	66	74	54	60	64	68	64	68	69	71	65	65	56	58	0
77	61	62	68	62	58	72	68	77	71	76	77	72	75	62	57	77	74	61	58	72	76	69	68	56	53	57	54	69	70	73	79	65	70	66	68	67	66	71	67	60	60	53	57	0
70	60	75	78	69	69	68	71	68	59	76	69	73	71	67	65	66	63	75	65	75	72	77	79	75	75	70	64	73	75	76	74	63	61	64	63	66	64	72	75	73	72	64	61	0
62	80	54	68	66	70	68	69	68	70	63	70	68	58	57	50	68	65	66	70	68	65	65	74	53	61	59	67	68	72	74	72	61	61	67	69	64	72	68	70	61	60	55	63	0
72	66	65	65	64	61	71	78	73	69	68	65	62	65	66	66	72	74	67	61	77	71	68	65	64	60	73	69	70	69	74	72	61	63	69	68	68	63	71	72	65	63	58	60	0
62	54	65	65	24	31	79	66	53	54	76	72	47	50	30	25	73	74	62	55	76	78	56	47	27	34	56	78	68	68	66	68	60	60	66	68	55	51	68	71	31	29	27	18	0
61	60	60	62	64	72	68	67	74	68	76	70	74	71	76	74	74	70	75	66	69	62	65	60	66	65	68	59	64	59	72	65	55	56	66	66	66	60	60	58	60	67	49	52	0
66	73	75	74	67	67	73	71	72	63	79	78	64	74	66	74	77	73	75	62	79	67	67	72	66	59	73	69	70	73	77	74	62	66	69	66	64	62	78	75	73	63	50	46	0
62	60	69	61	63	63	70	68	70	65	77	56	71	65	69	68	74	78	77	70	80	73	79	75	76	67	74	69	66	71	70	61	54	54	66	66	58	56	72	73	71	64	49	42	0
75	67	79	72	64	58	72	68	60	62	66	69	68	74	58	54	63	58	63	61	74	70	63	70	46	43	64	51	71	65	73	77	67	68	67	59	70	65	73	66	60	67	55	58	0
79	78	66	63	69	62	78	70	72	71	73	78	75	65	68	62	76	71	68	68	72	71	52	48	23	26	66	59	66	66	72	74	56	58	67	63	66	69	70	74	34	33	11	12	0
54	52	72	69	73	56	69	67	67	61	70	71	72	62	70	60	69	70	73	71	79	72	78	66	72	67	63	58	73	70	70	72	61	60	67	72	67	63	76	66	78	63	63	59	0
72	69	65	65	66	67	76	78	72	70	77	79	66	67	65	60	71	72	74	67	79	79	72	67	57	51	68	56	68	63	76	77	61	64	68	65	77	76	76	64	71	57	41	39	0
64	59	76	72	55	52	63	66	68	63	75	72	70	64	60	57	75	68	62	59	69	73	74	67	49	42	66	51	58	48	75	73	76	75	64	62	73	70	72	51	71	42	61	39	0
69	66	67	67	75	78	78	69	60	62	68	73	60	66	69	75	64	67	67	60	72	67	60	63	65	64	70	64	62	63	77	72	69	58	64	64	70	54	62	47	70	46	56	46	0
54	53	73	68	77	65	65	72	60	50	69	64	73	75	74	76	69	72	66	60	74	67	68	69	69	78	56	67	69	61	76	71	67	64	73	70	55	49	70	61	73	70	61	61	0
64	55	65	57	64	63	75	76	59	55	70	59	73	69	71	70	75	72	57	52	70	56	76	67	64	60	69	60	64	63	69	66	62	62	67	70	65	60	79	77	77	75	63	60	0
66	68	67	72	65	71	71	71	60	67	69	78	75	72	68	66	69	68	77	77	81	80	68	69	70	65	66	65	62	66	74	76	59	62	64	63	67	75	70	75	74	76	62	65	0
67	74	73	74	54	63	58	72	59	71	75	82	59	77	38	38	56	70	60	70	70	84	63	67	33	38	57	69	62	65	71	72	54	60	57	61	53	73	58	67	49	56	27	36	0
69	65	72	68	70	71	76	78	64	62	72	68	76	78	68	73	68	72	59	53	66	66	67	75	65	67	64	55	71	72	78	75	62	61	67	66	66	64	79	75	73	75	63	62	0
69	71	70	78	61	63	67	65	59	59	66	69	71	75	65	58	60	55	62	59	67	66	74	74	64	60	57	54	70	73	69	76	62	64	61	61	66	65	72	73	68	68	59	63	0
60	59	67	58	66	60	72	79	74	75	71	70	72	66	70	65	77	74	67	76	74	81	57	56	42	42	50	59	62	66	70	73	59	62	67	66	71	76	70	69	67	59	60	55	0
37	23	70	67	56	49	26	20	36	32	65	62	73	72	60	52	37	21	61	58	75	72	75	71	75	76	68	59	22	15	76	72	64	61	41	31	51	45	21	22	75	78	56	49	0
80	74	82	77	74	74	73	77	64	61	73	73	73	72	62	66	66	68	63	61	69	75	70	75	59	64	63	69	66	66	70	77	62	62	60	65	67	66	74	71	66	71	59	62	0
59	68	69	67	69	59	78	73	66	65	77	73	74	66	66	55	71	66	69	68	75	73	80	79	69	65	69	66	68	65	75	71	59	61	65	64	73	71	81	75	74	65	69	66	1
66	81	75	72	69	67	74	81	67	73	76	75	69	64	58	57	74	74	56	62	74	78	55	50	37	38	65	73	61	61	73	73	61	63	67	66	60	71	46	58	35	37	24	20	0
74	73	72	75	63	62	67	67	73	74	75	79	70	71	64	67	65	69	79	78	81	80	71	73	60	62	69	67	69	69	75	75	66	67	67	66	71	73	66	69	62	65	55	56	1
79	58	73	78	67	65	74	71	64	54	76	68	72	69	70	64	69	64	63	53	74	64	73	67	60	57	58	51	65	68	76	75	66	63	66	62	66	58	71	67	71	68	62	60	0
60	58	74	68	44	48	85	60	56	48	71	70	46	43	57	43	75	60	62	44	69	52	57	42	20	23	58	60	38	41	67	70	64	68	59	47	69	55	65	55	19	47	18	17	0
76	59	82	76	80	56	74	67	67	58	77	71	56	68	60	64	66	66	66	66	82	79	40	45	49	48	75	70	64	35	71	60	39	28	71	66	73	61	71	49	53	45	29	15	0
73	60	68	54	75	63	77	72	60	54	66	69	69	66	66	59	73	59	64	62	76	76	77	68	66	57	80	62	66	60	71	66	61	59	68	61	69	63	79	67	74	73	62	58	0
65	66	71	72	67	75	76	83	70	74	70	76	70	68	63	71	69	76	72	73	76	80	69	68	57	59	59	56	62	68	75	73	65	61	69	73	66	70	63	65	65	67	53	42	0
65	77	64	65	56	62	61	69	71	74	70	74	63	64	57	64	66	68	66	75	65	74	63	65	54	59	64	68	65	74	72	78	64	67	69	71	65	70	59	68	56	63	50	51	0
65	77	72	73	57	60	59	68	65	70	72	73	61	71	51	57	60	63	69	68	75	80	70	70	58	61	64	69	65	72	71	74	60	67	63	63	50	59	45	66	44	52	40	44	0
60	51	75	60	65	45	64	55	55	61	66	74	61	50	62	41	70	63	60	62	76	69	70	54	51	47	77	80	69	48	74	59	72	57	76	68	69	63	62	53	57	31	46	30	0
56	56	63	66	76	76	68	73	62	54	65	62	70	65	74	72	65	64	64	53	64	56	63	61	73	64	66	60	66	74	76	75	65	61	71	73	60	53	61	73	67	68	59	56	1
77	77	70	71	68	66	75	75	73	72	71	77	66	65	60	58	70	70	71	74	80	79	64	64	60	55	70	68	76	74	75	75	65	65	73	73	71	70	73	73	63	62	52	52	0
61	76	71	68	77	69	77	69	64	75	71	81	75	72	71	69	70	73	61	71	69	79	64	65	62	66	61	65	71	68	67	71	59	64	66	65	60	68	74	71	69	68	63	59	1
75	72	75	79	72	68	79	77	69	66	73	77	67	73	57	58	69	69	67	65	77	68	69	65	58	54	68	60	67	66	75	78	63	66	68	64	72	69	73	61	52	44	34	37	0
33	21	38	54	60	52	41	50	26	29	58	58	76	71	59	68	17	13	75	73	73	78	65	67	62	47	59	57	23	26	73	74	52	58	40	38	49	45	11	13	62	64	46	40	0
67	68	70	72	70	72	70	76	68	71	74	70	75	76	71	75	77	78	69	72	82	74	69	75	70	71	70	69	67	66	68	63	57	61	65	64	51	52	76	76	73	74	55	56	0
71	75	76	74	71	68	67	68	69	75	75	74	59	58	71	69	70	74	74	72	71	78	69	72	69	72	63	61	59	70	72	75	61	66	70	71	59	64	64	60	72	61	55	63	0
83	64	66	67	67	74	74	72	64	68	75	73	78	73	72	57	71	67	73	65	78	73	76	69	63	57	63	53	67	60	77	74	69	64	67	64	69	63	68	54	65	64	43	42	0
69	55	75	73	63	64	70	66	61	75	77	75	74	76	63	61	73	75	49	67	72	69	66	74	48	48	53	66	64	68	71	71	60	64	62	68	67	74	65	70	63	64	50	52	0
62	67	68	70	65	70	73	77	69	70	69	73	71	74	71	71	76	75	66	67	73	73	70	74	63	67	58	68	66	69	78	79	69	70	71	73	72	71	73	77	72	76	64	66	1
76	65	60	40	32	34	65	50	53	37	66	53	33	31	30	30	69	75	64	45	68	65	57	43	23	23	53	77	48	32	55	32	48	23	62	51	65	59	43	39	35	30	24	21	0
70	72	65	64	71	69	75	76	65	68	69	79	65	74	62	67	73	73	53	51	72	69	74	68	49	44	52	48	65	68	64	72	57	58	66	69	64	69	76	73	66	69	50	53	0
63	58	66	55	56	58	69	74	44	48	63	60	76	67	73	73	58	66	68	63	72	74	70	72	77	75	70	71	71	67	75	73	60	59	71	70	65	62	70	69	71	70	58	61	0
63	69	70	72	66	70	66	72	71	67	74	77	70	71	67	69	69	68	75	73	73	77	67	66	62	59	62	58	61	65	74	75	63	67	65	67	71	71	68	70	74	72	56	60	0
55	66	58	75	71	77	68	73	63	69	77	78	60	69	59	60	69	69	67	70	72	80	67	72	53	60	70	58	46	67	68	84	69	79	70	74	62	71	67	66	63	61	53	60	0
